# Supplementary material for: Impact of HPV mRNA types 16, 18, 45 detection on the risk of CIN3+ in young women with normal cervical cytology
Source: PLoS One. 2022 Nov 22;17(11):e0275858. doi: 10.1371/journal.pone.0275858 (PMC9681087; doi:10.1371/journal.pone.0275858)
Supplement: S1 File — (XLSX) [file pone.0275858.s004.xlsx]

## Sheet: Cyt_mRNA_14_17_vs_CIN2p_14_21_r
Category	Age	Cytology	ASCUSp	mRNA_01	RNA_16	RNA_18	RNA_45	Cyt_org	Reviced	Cytr_012	Histology	Time_years	CIN2p	CIN3p	Cancer
2	25	2014	0	1	1	0	0	Normal	ASC-US	1	2016	2	0	0	0
2	25	2014	0	1	0	1	0	Normal	ASC-US	1	2017	3	1	1	0
2	25	2014	0	1	0	1	0	Normal	AGUS	2	2014	0	1	1	0
2	25	2014	0	1	1	0	0	Normal	ASC-H	2	2015	1	1	0	0
4	25	2014	1	9	9	9	9				2015	1	1	1	0
3	25	2014	0	9	9	9	9				2018	4	1	1	0
3	25	2014	0	9	9	9	9				2017	3	1	1	0
3	25	2014	0	9	9	9	9				2019	5	1	1	0
3	25	2014	0	9	9	9	9				2016	2	1	1	0
3	25	2014	0	9	9	9	9				2020	6	1	1	0
3	25	2014	0	9	9	9	9				2015	1	1	1	0
3	25	2014	0	9	9	9	9				2014	0	1	1	0
3	25	2014	0	9	9	9	9				2017	3	1	1	0
3	25	2014	0	9	9	9	9				2019	5	1	1	0
1	25	2014	0	0	0	0	0	Normal			2018	4	0	0	0
1	25	2014	0	0	0	0	0	Normal				9	0	0	0
1	25	2014	0	0	0	0	0	Normal				9	0	0	0
1	25	2014	0	0	0	0	0	Normal			2021	7	1	0	0
1	25	2014	0	0	0	0	0	Normal				9	0	0	0
1	25	2014	0	0	0	0	0	Normal				9	0	0	0
1	25	2014	0	0	0	0	0	Normal				9	0	0	0
1	25	2014	0	0	0	0	0	Normal				9	0	0	0
1	25	2014	0	0	0	0	0	Normal				9	0	0	0
1	25	2014	0	0	0	0	0	Normal				9	0	0	0
1	25	2014	0	0	0	0	0	Normal				9	0	0	0
1	25	2014	0	0	0	0	0	Normal				9	0	0	0
1	25	2014	0	0	0	0	0	Normal				9	0	0	0
1	25	2014	0	0	0	0	0	Normal				9	0	0	0
1	25	2014	0	0	0	0	0	Normal				9	0	0	0
1	25	2014	0	0	0	0	0	Normal				9	0	0	0
1	25	2014	0	0	0	0	0	Normal				9	0	0	0
1	25	2014	0	0	0	0	0	Normal				9	0	0	0
1	25	2014	0	0	0	0	0	Normal				9	0	0	0
1	25	2014	0	0	0	0	0	Normal				9	0	0	0
1	25	2014	0	0	0	0	0	Normal				9	0	0	0
1	25	2014	0	0	0	0	0	Normal				9	0	0	0
1	25	2014	0	0	0	0	0	Normal				9	0	0	0
1	25	2014	0	0	0	0	0	Normal				9	0	0	0
1	25	2014	0	0	0	0	0	Normal				9	0	0	0
1	25	2014	0	0	0	0	0	Normal				9	0	0	0
1	25	2014	0	0	0	0	0	Normal				9	0	0	0
1	25	2014	0	0	0	0	0	Normal				9	0	0	0
1	25	2014	0	0	0	0	0	Normal				9	0	0	0
1	25	2014	0	0	0	0	0	Normal				9	0	0	0
1	25	2014	0	0	0	0	0	Normal				9	0	0	0
1	25	2014	0	0	0	0	0	Normal			2020	6	0	0	0
1	25	2014	0	0	0	0	0	Normal				9	0	0	0
1	25	2014	0	0	0	0	0	Normal				9	0	0	0
1	25	2014	0	0	0	0	0	Normal				9	0	0	0
1	25	2014	0	0	0	0	0	Normal				9	0	0	0
1	25	2014	0	0	0	0	0	Normal				9	0	0	0
1	25	2014	0	0	0	0	0	Normal				9	0	0	0
1	25	2014	0	0	0	0	0	Normal				9	0	0	0
1	25	2014	0	0	0	0	0	Normal				9	0	0	0
1	25	2014	0	0	0	0	0	Normal				9	0	0	0
1	25	2014	0	0	0	0	0	Normal				9	0	0	0
1	25	2014	0	0	0	0	0	Normal				9	0	0	0
1	25	2014	0	0	0	0	0	Normal				9	0	0	0
1	25	2014	0	0	0	0	0	Normal				9	0	0	0
1	25	2014	0	0	0	0	0	Normal				9	0	0	0
1	25	2014	0	0	0	0	0	Normal				9	0	0	0
1	25	2014	0	0	0	0	0	Normal				9	0	0	0
1	25	2014	0	0	0	0	0	Normal				9	0	0	0
1	25	2014	0	0	0	0	0	Normal				9	0	0	0
1	25	2014	0	0	0	0	0	Normal				9	0	0	0
1	25	2014	0	0	0	0	0	Normal				9	0	0	0
1	25	2014	0	0	0	0	0	Normal				9	0	0	0
2	25	2014	1	1	1	0	0	Normal	LSIL	1	2016	2	1	0	0
2	25	2014	1	1	1	0	0	Normal	ASC-US	1	2015	1	0	0	0
4	25	2014	1	9	9	9	9					9	0	0	0
4	25	2014	1	9	9	9	9					9	0	0	0
4	25	2014	1	9	9	9	9					9	0	0	0
4	25	2014	1	9	9	9	9					9	0	0	0
4	25	2014	1	9	9	9	9				2014	0	1	0	0
4	25	2014	1	9	9	9	9					9	0	0	0
4	25	2014	1	9	9	9	9					9	0	0	0
4	25	2014	1	9	9	9	9					9	0	0	0
4	25	2014	1	9	9	9	9				2015	1	0	0	0
4	25	2014	1	9	9	9	9					9	0	0	0
3	25	2014	0	9	9	9	9					9	0	0	0
3	25	2014	0	9	9	9	9					9	0	0	0
3	25	2014	0	9	9	9	9					9	0	0	0
3	25	2014	0	9	9	9	9					9	0	0	0
3	25	2014	0	9	9	9	9					9	0	0	0
3	25	2014	0	9	9	9	9					9	0	0	0
3	25	2014	0	9	9	9	9					9	0	0	0
3	25	2014	0	9	9	9	9					9	0	0	0
3	25	2014	0	9	9	9	9					9	0	0	0
3	25	2014	0	9	9	9	9					9	0	0	0
3	25	2014	0	9	9	9	9					9	0	0	0
3	25	2014	0	9	9	9	9					9	0	0	0
3	25	2014	0	9	9	9	9				2014	0	0	0	0
3	25	2014	0	9	9	9	9					9	0	0	0
3	25	2014	0	9	9	9	9					9	0	0	0
3	25	2014	0	9	9	9	9					9	0	0	0
3	25	2014	0	9	9	9	9					9	0	0	0
3	25	2014	0	9	9	9	9					9	0	0	0
3	25	2014	0	9	9	9	9					9	0	0	0
3	25	2014	0	9	9	9	9					9	0	0	0
3	25	2014	0	9	9	9	9					9	0	0	0
3	25	2014	0	9	9	9	9					9	0	0	0
3	25	2014	0	9	9	9	9					9	0	0	0
3	25	2014	0	9	9	9	9					9	0	0	0
3	25	2014	0	9	9	9	9					9	0	0	0
3	25	2014	0	9	9	9	9					9	0	0	0
3	25	2014	0	9	9	9	9					9	0	0	0
3	25	2014	0	9	9	9	9					9	0	0	0
3	25	2014	0	9	9	9	9					9	0	0	0
3	25	2014	0	9	9	9	9					9	0	0	0
3	25	2014	0	9	9	9	9					9	0	0	0
3	25	2014	0	9	9	9	9					9	0	0	0
3	25	2014	0	9	9	9	9				2014	0	0	0	0
3	25	2014	0	9	9	9	9					9	0	0	0
3	25	2014	0	9	9	9	9					9	0	0	0
3	25	2014	0	9	9	9	9					9	0	0	0
3	25	2014	0	9	9	9	9					9	0	0	0
3	25	2014	0	9	9	9	9					9	0	0	0
3	25	2014	0	9	9	9	9					9	0	0	0
3	25	2014	0	9	9	9	9				2015	1	1	0	0
3	25	2014	0	9	9	9	9					9	0	0	0
3	25	2014	0	9	9	9	9					9	0	0	0
3	25	2014	0	9	9	9	9					9	0	0	0
3	25	2014	0	9	9	9	9				2015	1	0	0	0
3	25	2014	0	9	9	9	9					9	0	0	0
3	25	2014	0	9	9	9	9					9	0	0	0
3	25	2014	0	9	9	9	9					9	0	0	0
3	25	2014	0	9	9	9	9					9	0	0	0
3	25	2014	0	9	9	9	9				2017	3	0	0	0
3	25	2014	0	9	9	9	9					9	0	0	0
3	25	2014	0	9	9	9	9					9	0	0	0
3	25	2014	0	9	9	9	9					9	0	0	0
3	25	2014	0	9	9	9	9					9	0	0	0
3	25	2014	0	9	9	9	9					9	0	0	0
3	25	2014	0	9	9	9	9					9	0	0	0
3	25	2014	0	9	9	9	9					9	0	0	0
3	25	2014	0	9	9	9	9					9	0	0	0
3	25	2014	0	9	9	9	9					9	0	0	0
3	25	2014	0	9	9	9	9					9	0	0	0
3	25	2014	0	9	9	9	9					9	0	0	0
3	25	2014	0	9	9	9	9					9	0	0	0
3	25	2014	0	9	9	9	9					9	0	0	0
3	25	2014	0	9	9	9	9					9	0	0	0
3	25	2014	0	9	9	9	9					9	0	0	0
3	25	2014	0	9	9	9	9					9	0	0	0
3	25	2014	0	9	9	9	9					9	0	0	0
3	25	2014	0	9	9	9	9					9	0	0	0
3	25	2014	0	9	9	9	9					9	0	0	0
3	25	2014	0	9	9	9	9					9	0	0	0
3	25	2014	0	9	9	9	9					9	0	0	0
3	25	2014	0	9	9	9	9					9	0	0	0
3	25	2014	0	9	9	9	9					9	0	0	0
3	25	2014	0	9	9	9	9					9	0	0	0
3	25	2014	0	9	9	9	9				2016	2	0	0	0
3	25	2014	0	9	9	9	9					9	0	0	0
3	25	2014	0	9	9	9	9					9	0	0	0
3	25	2014	0	9	9	9	9					9	0	0	0
3	25	2014	0	9	9	9	9					9	0	0	0
3	25	2014	0	9	9	9	9					9	0	0	0
3	25	2014	0	9	9	9	9					9	0	0	0
3	25	2014	0	9	9	9	9				2019	5	1	0	0
3	25	2014	0	9	9	9	9					9	0	0	0
3	25	2014	0	9	9	9	9					9	0	0	0
3	25	2014	0	9	9	9	9					9	0	0	0
3	25	2014	0	9	9	9	9					9	0	0	0
3	25	2014	0	9	9	9	9					9	0	0	0
3	25	2014	0	9	9	9	9					9	0	0	0
3	25	2014	0	9	9	9	9					9	0	0	0
3	25	2014	0	9	9	9	9					9	0	0	0
3	25	2014	0	9	9	9	9					9	0	0	0
3	25	2014	0	9	9	9	9					9	0	0	0
3	25	2014	0	9	9	9	9					9	0	0	0
3	25	2014	0	9	9	9	9					9	0	0	0
3	25	2014	0	9	9	9	9					9	0	0	0
3	25	2014	0	9	9	9	9				2020	6	0	0	0
3	25	2014	0	9	9	9	9					9	0	0	0
3	25	2014	0	9	9	9	9				2014	0	0	0	0
3	25	2014	0	9	9	9	9					9	0	0	0
3	25	2014	0	9	9	9	9					9	0	0	0
3	25	2014	0	9	9	9	9					9	0	0	0
3	25	2014	0	9	9	9	9					9	0	0	0
3	25	2014	0	9	9	9	9					9	0	0	0
3	25	2014	0	9	9	9	9					9	0	0	0
3	25	2014	0	9	9	9	9					9	0	0	0
3	25	2014	0	9	9	9	9				2017	3	0	0	0
3	25	2014	0	9	9	9	9					9	0	0	0
3	25	2014	0	9	9	9	9					9	0	0	0
3	25	2014	0	9	9	9	9					9	0	0	0
3	25	2014	0	9	9	9	9					9	0	0	0
3	25	2014	0	9	9	9	9					9	0	0	0
3	25	2014	0	9	9	9	9					9	0	0	0
3	25	2014	0	9	9	9	9					9	0	0	0
3	25	2014	0	9	9	9	9					9	0	0	0
3	25	2014	0	9	9	9	9					9	0	0	0
3	25	2014	0	9	9	9	9					9	0	0	0
3	25	2014	0	9	9	9	9					9	0	0	0
3	25	2014	0	9	9	9	9					9	0	0	0
3	25	2014	0	9	9	9	9					9	0	0	0
3	25	2014	0	9	9	9	9					9	0	0	0
3	25	2014	0	9	9	9	9					9	0	0	0
3	25	2014	0	9	9	9	9					9	0	0	0
3	25	2014	0	9	9	9	9					9	0	0	0
3	25	2014	0	9	9	9	9					9	0	0	0
3	25	2014	0	9	9	9	9					9	0	0	0
3	25	2014	0	9	9	9	9					9	0	0	0
3	25	2014	0	9	9	9	9				2019	5	0	0	0
3	25	2014	0	9	9	9	9					9	0	0	0
3	25	2014	0	9	9	9	9					9	0	0	0
3	25	2014	0	9	9	9	9					9	0	0	0
3	25	2014	0	9	9	9	9					9	0	0	0
3	25	2014	0	9	9	9	9					9	0	0	0
3	25	2014	0	9	9	9	9					9	0	0	0
3	25	2014	0	9	9	9	9					9	0	0	0
3	25	2014	0	9	9	9	9					9	0	0	0
3	25	2014	0	9	9	9	9					9	0	0	0
3	25	2014	0	9	9	9	9					9	0	0	0
3	25	2014	0	9	9	9	9					9	0	0	0
3	25	2014	0	9	9	9	9				2014	0	0	0	0
3	25	2014	0	9	9	9	9					9	0	0	0
3	25	2014	0	9	9	9	9					9	0	0	0
3	25	2014	0	9	9	9	9					9	0	0	0
3	25	2014	0	9	9	9	9					9	0	0	0
3	25	2014	0	9	9	9	9					9	0	0	0
3	25	2014	0	9	9	9	9					9	0	0	0
3	25	2014	0	9	9	9	9					9	0	0	0
3	25	2014	0	9	9	9	9					9	0	0	0
3	25	2014	0	9	9	9	9					9	0	0	0
3	25	2014	0	9	9	9	9					9	0	0	0
3	25	2014	0	9	9	9	9					9	0	0	0
3	25	2014	0	9	9	9	9					9	0	0	0
3	25	2014	0	9	9	9	9					9	0	0	0
3	25	2014	0	9	9	9	9					9	0	0	0
3	25	2014	0	9	9	9	9					9	0	0	0
3	25	2014	0	9	9	9	9					9	0	0	0
3	25	2014	0	9	9	9	9					9	0	0	0
3	25	2014	0	9	9	9	9					9	0	0	0
3	25	2014	0	9	9	9	9					9	0	0	0
3	25	2014	0	9	9	9	9					9	0	0	0
3	25	2014	0	9	9	9	9					9	0	0	0
3	25	2014	0	9	9	9	9					9	0	0	0
3	25	2014	0	9	9	9	9					9	0	0	0
3	25	2014	0	9	9	9	9					9	0	0	0
3	25	2014	0	9	9	9	9					9	0	0	0
3	25	2014	0	9	9	9	9					9	0	0	0
3	25	2014	0	9	9	9	9					9	0	0	0
3	25	2014	0	9	9	9	9					9	0	0	0
3	25	2014	0	9	9	9	9					9	0	0	0
3	25	2014	0	9	9	9	9					9	0	0	0
3	25	2014	0	9	9	9	9					9	0	0	0
3	25	2014	0	9	9	9	9					9	0	0	0
4	25	2015	1	9	9	9	9				2015	0	1	1	0
4	25	2015	1	9	9	9	9				2015	0	1	1	0
4	25	2015	1	9	9	9	9				2015	0	1	1	0
4	25	2015	1	9	9	9	9				2015	0	1	1	0
3	25	2015	0	9	9	9	9				2019	4	1	1	0
3	25	2015	0	9	9	9	9				2015	0	1	1	0
3	25	2015	0	9	9	9	9				2016	1	1	1	0
3	25	2015	0	9	9	9	9				2016	1	1	1	0
3	25	2015	0	9	9	9	9				2015	0	1	1	0
3	25	2015	0	9	9	9	9				2015	0	1	1	0
3	25	2015	0	9	9	9	9				2019	4	1	1	0
3	25	2015	0	9	9	9	9				2019	4	1	1	0
3	25	2015	0	9	9	9	9				2017	2	1	1	0
3	25	2015	0	9	9	9	9				2019	4	1	1	0
3	25	2015	0	9	9	9	9				2016	1	1	1	0
1	25	2015	0	0	0	0	0	Normal				9	0	0	0
1	25	2015	0	0	0	0	0	Normal				9	0	0	0
1	25	2015	0	0	0	0	0	Normal				9	0	0	0
1	25	2015	0	0	0	0	0	Normal				9	0	0	0
1	25	2015	0	0	0	0	0	Normal				9	0	0	0
1	25	2015	0	0	0	0	0	Normal				9	0	0	0
1	25	2015	0	0	0	0	0	Normal				9	0	0	0
1	25	2015	0	0	0	0	0	Normal				9	0	0	0
4	25	2015	1	9	9	9	9					9	0	0	0
4	25	2015	1	9	9	9	9					9	0	0	0
4	25	2015	1	9	9	9	9				2015	0	1	0	0
4	25	2015	1	9	9	9	9					9	0	0	0
4	25	2015	1	9	9	9	9					9	0	0	0
4	25	2015	1	9	9	9	9					9	0	0	0
4	25	2015	1	9	9	9	9					9	0	0	0
4	25	2015	1	9	9	9	9					9	0	0	0
4	25	2015	1	9	9	9	9					9	0	0	0
4	25	2015	1	9	9	9	9				2015	0	0	0	0
4	25	2015	1	9	9	9	9					9	0	0	0
4	25	2015	1	9	9	9	9					9	0	0	0
4	25	2015	1	9	9	9	9				2016	1	1	0	0
4	25	2015	1	9	9	9	9				2017	2	0	0	0
4	25	2015	1	9	9	9	9				2017	2	1	0	0
4	25	2015	1	9	9	9	9					9	0	0	0
4	25	2015	1	9	9	9	9					9	0	0	0
4	25	2015	1	9	9	9	9					9	0	0	0
4	25	2015	1	9	9	9	9					9	0	0	0
3	25	2015	0	9	9	9	9					9	0	0	0
3	25	2015	0	9	9	9	9				2017	2	1	0	0
3	25	2015	0	9	9	9	9					9	0	0	0
3	25	2015	0	9	9	9	9					9	0	0	0
3	25	2015	0	9	9	9	9					9	0	0	0
3	25	2015	0	9	9	9	9					9	0	0	0
3	25	2015	0	9	9	9	9					9	0	0	0
3	25	2015	0	9	9	9	9					9	0	0	0
3	25	2015	0	9	9	9	9					9	0	0	0
3	25	2015	0	9	9	9	9				2016	1	0	0	0
3	25	2015	0	9	9	9	9					9	0	0	0
3	25	2015	0	9	9	9	9					9	0	0	0
3	25	2015	0	9	9	9	9					9	0	0	0
3	25	2015	0	9	9	9	9					9	0	0	0
3	25	2015	0	9	9	9	9					9	0	0	0
3	25	2015	0	9	9	9	9					9	0	0	0
3	25	2015	0	9	9	9	9					9	0	0	0
3	25	2015	0	9	9	9	9				2020	5	0	0	0
3	25	2015	0	9	9	9	9				2019	4	0	0	0
3	25	2015	0	9	9	9	9					9	0	0	0
3	25	2015	0	9	9	9	9				2015	0	0	0	0
3	25	2015	0	9	9	9	9					9	0	0	0
3	25	2015	0	9	9	9	9					9	0	0	0
3	25	2015	0	9	9	9	9					9	0	0	0
3	25	2015	0	9	9	9	9					9	0	0	0
3	25	2015	0	9	9	9	9					9	0	0	0
3	25	2015	0	9	9	9	9					9	0	0	0
3	25	2015	0	9	9	9	9					9	0	0	0
3	25	2015	0	9	9	9	9					9	0	0	0
3	25	2015	0	9	9	9	9					9	0	0	0
3	25	2015	0	9	9	9	9				2016	1	0	0	0
3	25	2015	0	9	9	9	9					9	0	0	0
3	25	2015	0	9	9	9	9					9	0	0	0
3	25	2015	0	9	9	9	9				2020	5	0	0	0
3	25	2015	0	9	9	9	9					9	0	0	0
3	25	2015	0	9	9	9	9					9	0	0	0
3	25	2015	0	9	9	9	9					9	0	0	0
3	25	2015	0	9	9	9	9					9	0	0	0
3	25	2015	0	9	9	9	9					9	0	0	0
3	25	2015	0	9	9	9	9				2020	5	1	0	0
3	25	2015	0	9	9	9	9					9	0	0	0
3	25	2015	0	9	9	9	9					9	0	0	0
3	25	2015	0	9	9	9	9					9	0	0	0
3	25	2015	0	9	9	9	9					9	0	0	0
3	25	2015	0	9	9	9	9					9	0	0	0
3	25	2015	0	9	9	9	9					9	0	0	0
3	25	2015	0	9	9	9	9					9	0	0	0
3	25	2015	0	9	9	9	9					9	0	0	0
3	25	2015	0	9	9	9	9					9	0	0	0
3	25	2015	0	9	9	9	9					9	0	0	0
3	25	2015	0	9	9	9	9					9	0	0	0
3	25	2015	0	9	9	9	9					9	0	0	0
3	25	2015	0	9	9	9	9					9	0	0	0
3	25	2015	0	9	9	9	9					9	0	0	0
3	25	2015	0	9	9	9	9					9	0	0	0
3	25	2015	0	9	9	9	9					9	0	0	0
3	25	2015	0	9	9	9	9					9	0	0	0
3	25	2015	0	9	9	9	9					9	0	0	0
3	25	2015	0	9	9	9	9					9	0	0	0
3	25	2015	0	9	9	9	9					9	0	0	0
3	25	2015	0	9	9	9	9					9	0	0	0
3	25	2015	0	9	9	9	9					9	0	0	0
3	25	2015	0	9	9	9	9					9	0	0	0
3	25	2015	0	9	9	9	9					9	0	0	0
3	25	2015	0	9	9	9	9					9	0	0	0
3	25	2015	0	9	9	9	9					9	0	0	0
3	25	2015	0	9	9	9	9					9	0	0	0
3	25	2015	0	9	9	9	9					9	0	0	0
3	25	2015	0	9	9	9	9					9	0	0	0
3	25	2015	0	9	9	9	9					9	0	0	0
3	25	2015	0	9	9	9	9				2020	5	0	0	0
3	25	2015	0	9	9	9	9					9	0	0	0
3	25	2015	0	9	9	9	9					9	0	0	0
3	25	2015	0	9	9	9	9					9	0	0	0
3	25	2015	0	9	9	9	9					9	0	0	0
3	25	2015	0	9	9	9	9					9	0	0	0
3	25	2015	0	9	9	9	9					9	0	0	0
3	25	2015	0	9	9	9	9					9	0	0	0
3	25	2015	0	9	9	9	9					9	0	0	0
3	25	2015	0	9	9	9	9					9	0	0	0
3	25	2015	0	9	9	9	9					9	0	0	0
3	25	2015	0	9	9	9	9					9	0	0	0
3	25	2015	0	9	9	9	9					9	0	0	0
3	25	2015	0	9	9	9	9					9	0	0	0
3	25	2015	0	9	9	9	9					9	0	0	0
3	25	2015	0	9	9	9	9					9	0	0	0
3	25	2015	0	9	9	9	9					9	0	0	0
3	25	2015	0	9	9	9	9					9	0	0	0
3	25	2015	0	9	9	9	9					9	0	0	0
3	25	2015	0	9	9	9	9					9	0	0	0
3	25	2015	0	9	9	9	9					9	0	0	0
3	25	2015	0	9	9	9	9					9	0	0	0
3	25	2015	0	9	9	9	9					9	0	0	0
3	25	2015	0	9	9	9	9					9	0	0	0
3	25	2015	0	9	9	9	9					9	0	0	0
3	25	2015	0	9	9	9	9				2019	4	0	0	0
3	25	2015	0	9	9	9	9					9	0	0	0
3	25	2015	0	9	9	9	9					9	0	0	0
3	25	2015	0	9	9	9	9					9	0	0	0
3	25	2015	0	9	9	9	9					9	0	0	0
3	25	2015	0	9	9	9	9					9	0	0	0
3	25	2015	0	9	9	9	9					9	0	0	0
3	25	2015	0	9	9	9	9					9	0	0	0
3	25	2015	0	9	9	9	9					9	0	0	0
3	25	2015	0	9	9	9	9					9	0	0	0
3	25	2015	0	9	9	9	9					9	0	0	0
3	25	2015	0	9	9	9	9					9	0	0	0
3	25	2015	0	9	9	9	9					9	0	0	0
3	25	2015	0	9	9	9	9					9	0	0	0
3	25	2015	0	9	9	9	9					9	0	0	0
3	25	2015	0	9	9	9	9					9	0	0	0
3	25	2015	0	9	9	9	9				2018	3	0	0	0
3	25	2015	0	9	9	9	9					9	0	0	0
3	25	2015	0	9	9	9	9					9	0	0	0
3	25	2015	0	9	9	9	9					9	0	0	0
3	25	2015	0	9	9	9	9					9	0	0	0
3	25	2015	0	9	9	9	9					9	0	0	0
3	25	2015	0	9	9	9	9				2017	2	0	0	0
3	25	2015	0	9	9	9	9				2015	0	0	0	0
3	25	2015	0	9	9	9	9					9	0	0	0
3	25	2015	0	9	9	9	9					9	0	0	0
3	25	2015	0	9	9	9	9					9	0	0	0
3	25	2015	0	9	9	9	9					9	0	0	0
3	25	2015	0	9	9	9	9					9	0	0	0
3	25	2015	0	9	9	9	9					9	0	0	0
3	25	2015	0	9	9	9	9					9	0	0	0
3	25	2015	0	9	9	9	9					9	0	0	0
3	25	2015	0	9	9	9	9					9	0	0	0
3	25	2015	0	9	9	9	9					9	0	0	0
3	25	2015	0	9	9	9	9					9	0	0	0
3	25	2015	0	9	9	9	9					9	0	0	0
3	25	2015	0	9	9	9	9					9	0	0	0
3	25	2015	0	9	9	9	9					9	0	0	0
3	25	2015	0	9	9	9	9					9	0	0	0
3	25	2015	0	9	9	9	9				2015	0	0	0	0
3	25	2015	0	9	9	9	9					9	0	0	0
3	25	2015	0	9	9	9	9					9	0	0	0
3	25	2015	0	9	9	9	9					9	0	0	0
3	25	2015	0	9	9	9	9					9	0	0	0
3	25	2015	0	9	9	9	9					9	0	0	0
3	25	2015	0	9	9	9	9					9	0	0	0
3	25	2015	0	9	9	9	9					9	0	0	0
3	25	2015	0	9	9	9	9					9	0	0	0
3	25	2015	0	9	9	9	9					9	0	0	0
3	25	2015	0	9	9	9	9					9	0	0	0
3	25	2015	0	9	9	9	9				2015	0	0	0	0
3	25	2015	0	9	9	9	9					9	0	0	0
3	25	2015	0	9	9	9	9					9	0	0	0
3	25	2015	0	9	9	9	9					9	0	0	0
3	25	2015	0	9	9	9	9					9	0	0	0
3	25	2015	0	9	9	9	9					9	0	0	0
3	25	2015	0	9	9	9	9					9	0	0	0
3	25	2015	0	9	9	9	9					9	0	0	0
3	25	2015	0	9	9	9	9					9	0	0	0
3	25	2015	0	9	9	9	9					9	0	0	0
3	25	2015	0	9	9	9	9					9	0	0	0
3	25	2015	0	9	9	9	9					9	0	0	0
3	25	2015	0	9	9	9	9					9	0	0	0
3	25	2015	0	9	9	9	9					9	0	0	0
3	25	2015	0	9	9	9	9					9	0	0	0
3	25	2015	0	9	9	9	9					9	0	0	0
3	25	2015	0	9	9	9	9					9	0	0	0
3	25	2015	0	9	9	9	9					9	0	0	0
3	25	2015	0	9	9	9	9					9	0	0	0
3	25	2015	0	9	9	9	9					9	0	0	0
3	25	2015	0	9	9	9	9					9	0	0	0
3	25	2015	0	9	9	9	9					9	0	0	0
3	25	2015	0	9	9	9	9					9	0	0	0
3	25	2015	0	9	9	9	9					9	0	0	0
3	25	2015	0	9	9	9	9					9	0	0	0
3	25	2015	0	9	9	9	9					9	0	0	0
3	25	2015	0	9	9	9	9					9	0	0	0
3	25	2015	0	9	9	9	9					9	0	0	0
3	25	2015	0	9	9	9	9					9	0	0	0
3	25	2015	0	9	9	9	9					9	0	0	0
3	25	2015	0	9	9	9	9					9	0	0	0
3	25	2015	0	9	9	9	9					9	0	0	0
3	25	2015	0	9	9	9	9					9	0	0	0
3	25	2015	0	9	9	9	9					9	0	0	0
3	25	2015	0	9	9	9	9					9	0	0	0
3	25	2015	0	9	9	9	9					9	0	0	0
3	25	2015	0	9	9	9	9					9	0	0	0
3	25	2015	0	9	9	9	9					9	0	0	0
3	25	2015	0	9	9	9	9					9	0	0	0
3	25	2015	0	9	9	9	9					9	0	0	0
3	25	2015	0	9	9	9	9					9	0	0	0
3	25	2015	0	9	9	9	9					9	0	0	0
3	25	2015	0	9	9	9	9					9	0	0	0
3	25	2015	0	9	9	9	9					9	0	0	0
3	25	2015	0	9	9	9	9					9	0	0	0
3	25	2015	0	9	9	9	9					9	0	0	0
3	25	2015	0	9	9	9	9					9	0	0	0
3	25	2015	0	9	9	9	9				2021	6	0	0	0
3	25	2015	0	9	9	9	9					9	0	0	0
3	25	2015	0	9	9	9	9					9	0	0	0
3	25	2015	0	9	9	9	9					9	0	0	0
3	25	2015	0	9	9	9	9					9	0	0	0
3	25	2015	0	9	9	9	9					9	0	0	0
3	25	2015	0	9	9	9	9					9	0	0	0
3	25	2015	0	9	9	9	9					9	0	0	0
3	25	2015	0	9	9	9	9					9	0	0	0
3	25	2015	0	9	9	9	9					9	0	0	0
3	25	2015	0	9	9	9	9					9	0	0	0
3	25	2015	0	9	9	9	9					9	0	0	0
3	25	2015	0	9	9	9	9					9	0	0	0
3	25	2015	0	9	9	9	9					9	0	0	0
3	25	2015	0	9	9	9	9					9	0	0	0
3	25	2015	0	9	9	9	9					9	0	0	0
3	25	2015	0	9	9	9	9					9	0	0	0
3	25	2015	0	9	9	9	9					9	0	0	0
3	25	2015	0	9	9	9	9					9	0	0	0
3	25	2015	0	9	9	9	9					9	0	0	0
3	25	2015	0	9	9	9	9					9	0	0	0
3	25	2015	0	9	9	9	9					9	0	0	0
3	25	2015	0	9	9	9	9					9	0	0	0
3	25	2015	0	9	9	9	9					9	0	0	0
2	25	2016	0	1	1	0	0	Normal	Normal	0	2018	2	1	1	0
4	25	2016	1	9	9	9	9				2016	0	1	1	0
4	25	2016	1	9	9	9	9				2016	0	1	1	0
4	25	2016	1	9	9	9	9				2017	1	1	1	0
4	25	2016	1	9	9	9	9				2018	2	1	1	0
4	25	2016	1	9	9	9	9				2016	0	1	1	0
4	25	2016	1	9	9	9	9				2016	0	1	1	0
4	25	2016	1	9	9	9	9				2017	1	1	1	0
4	25	2016	1	9	9	9	9				2020	4	1	1	0
3	25	2016	0	9	9	9	9				2019	3	1	1	0
3	25	2016	0	9	9	9	9				2020	4	1	1	0
3	25	2016	0	9	9	9	9				2019	3	1	1	0
3	25	2016	0	9	9	9	9				2019	3	1	1	0
3	25	2016	0	9	9	9	9				2016	0	1	1	0
3	25	2016	0	9	9	9	9				2020	4	1	1	0
3	25	2016	0	9	9	9	9				2018	2	1	1	0
3	25	2016	0	9	9	9	9				2016	0	1	1	0
3	25	2016	0	9	9	9	9				2016	0	1	1	0
1	25	2016	0	0	0	0	0	Normal				9	0	0	0
1	25	2016	0	0	0	0	0	Normal				9	0	0	0
1	25	2016	0	0	0	0	0	Normal				9	0	0	0
1	25	2016	0	0	0	0	0	Normal				9	0	0	0
1	25	2016	0	0	0	0	0	Normal				9	0	0	0
1	25	2016	0	0	0	0	0	Normal				9	0	0	0
1	25	2016	0	0	0	0	0	Normal				9	0	0	0
1	25	2016	0	0	0	0	0	Normal				9	0	0	0
1	25	2016	0	0	0	0	0	Normal				9	0	0	0
1	25	2016	0	0	0	0	0	Normal				9	0	0	0
1	25	2016	0	0	0	0	0	Normal				9	0	0	0
1	25	2016	0	0	0	0	0	Normal				9	0	0	0
1	25	2016	0	0	0	0	0	Normal			2021	5	0	0	0
1	25	2016	0	0	0	0	0	Normal				9	0	0	0
1	25	2016	0	0	0	0	0	Normal				9	0	0	0
1	25	2016	0	0	0	0	0	Normal				9	0	0	0
1	25	2016	0	0	0	0	0	Normal				9	0	0	0
1	25	2016	0	0	0	0	0	Normal				9	0	0	0
1	25	2016	0	0	0	0	0	Normal				9	0	0	0
1	25	2016	0	0	0	0	0	Normal				9	0	0	0
1	25	2016	0	0	0	0	0	Normal				9	0	0	0
1	25	2016	0	0	0	0	0	Normal				9	0	0	0
1	25	2016	0	0	0	0	0	Normal				9	0	0	0
1	25	2016	0	0	0	0	0	Normal				9	0	0	0
1	25	2016	0	0	0	0	0	Normal				9	0	0	0
1	25	2016	0	0	0	0	0	Normal				9	0	0	0
1	25	2016	0	0	0	0	0	Normal				9	0	0	0
1	25	2016	0	0	0	0	0	Normal				9	0	0	0
1	25	2016	0	0	0	0	0	Normal				9	0	0	0
1	25	2016	0	0	0	0	0	Normal				9	0	0	0
1	25	2016	0	0	0	0	0	Normal			2020	4	1	0	0
1	25	2016	0	0	0	0	0	Normal				9	0	0	0
1	25	2016	0	0	0	0	0	Normal				9	0	0	0
1	25	2016	0	0	0	0	0	Normal				9	0	0	0
1	25	2016	0	0	0	0	0	Normal				9	0	0	0
1	25	2016	0	0	0	0	0	Normal				9	0	0	0
1	25	2016	0	0	0	0	0	Normal				9	0	0	0
1	25	2016	0	0	0	0	0	Normal				9	0	0	0
1	25	2016	0	0	0	0	0	Normal				9	0	0	0
1	25	2016	0	0	0	0	0	Normal				9	0	0	0
1	25	2016	0	0	0	0	0	Normal				9	0	0	0
1	25	2016	0	0	0	0	0	Normal				9	0	0	0
1	25	2016	0	0	0	0	0	Normal				9	0	0	0
1	25	2016	0	0	0	0	0	Normal				9	0	0	0
1	25	2016	0	0	0	0	0	Normal				9	0	0	0
1	25	2016	0	0	0	0	0	Normal				9	0	0	0
1	25	2016	0	0	0	0	0	Normal				9	0	0	0
1	25	2016	0	0	0	0	0	Normal				9	0	0	0
1	25	2016	0	0	0	0	0	Normal				9	0	0	0
1	25	2016	0	0	0	0	0	Normal				9	0	0	0
1	25	2016	0	0	0	0	0	Normal				9	0	0	0
1	25	2016	0	0	0	0	0	Normal				9	0	0	0
1	25	2016	0	0	0	0	0	Normal				9	0	0	0
1	25	2016	0	0	0	0	0	Normal				9	0	0	0
1	25	2016	0	0	0	0	0	Normal				9	0	0	0
1	25	2016	0	0	0	0	0	Normal				9	0	0	0
1	25	2016	0	0	0	0	0	Normal				9	0	0	0
1	25	2016	0	0	0	0	0	Normal				9	0	0	0
1	25	2016	0	0	0	0	0	Normal				9	0	0	0
1	25	2016	0	0	0	0	0	Normal				9	0	0	0
1	25	2016	0	0	0	0	0	Normal				9	0	0	0
1	25	2016	0	0	0	0	0	Normal				9	0	0	0
1	25	2016	0	0	0	0	0	Normal				9	0	0	0
1	25	2016	0	0	0	0	0	Normal				9	0	0	0
1	25	2016	0	0	0	0	0	Normal				9	0	0	0
1	25	2016	0	0	0	0	0	Normal				9	0	0	0
1	25	2016	0	0	0	0	0	Normal				9	0	0	0
1	25	2016	0	0	0	0	0	Normal				9	0	0	0
1	25	2016	0	0	0	0	0	Normal				9	0	0	0
1	25	2016	0	0	0	0	0	Normal				9	0	0	0
1	25	2016	0	0	0	0	0	Normal				9	0	0	0
1	25	2016	0	0	0	0	0	Normal				9	0	0	0
1	25	2016	0	0	0	0	0	Normal				9	0	0	0
1	25	2016	0	0	0	0	0	Normal				9	0	0	0
1	25	2016	0	0	0	0	0	Normal				9	0	0	0
2	25	2016	0	1	0	0	1	Normal	Normal	0		9	0	0	0
2	25	2016	0	1	0	0	1	Normal	Normal	0		9	0	0	0
2	25	2016	0	1	0	1	0	Normal	Normal	0	2018	2	0	0	0
2	25	2016	1	1	1	0	0	Normal	ASC-US	1	2017	1	1	0	0
4	25	2016	1	9	9	9	9				2018	2	1	0	0
4	25	2016	1	9	9	9	9					9	0	0	0
4	25	2016	1	9	9	9	9					9	0	0	0
4	25	2016	1	9	9	9	9					9	0	0	0
4	25	2016	1	9	9	9	9					9	0	0	0
4	25	2016	1	9	9	9	9					9	0	0	0
4	25	2016	1	9	9	9	9					9	0	0	0
4	25	2016	1	9	9	9	9				2017	1	0	0	0
4	25	2016	1	9	9	9	9					9	0	0	0
4	25	2016	1	9	9	9	9					9	0	0	0
4	25	2016	1	9	9	9	9				2017	1	1	0	0
4	25	2016	1	9	9	9	9					9	0	0	0
4	25	2016	1	9	9	9	9					9	0	0	0
4	25	2016	1	9	9	9	9				2017	1	1	0	0
4	25	2016	1	9	9	9	9					9	0	0	0
4	25	2016	1	9	9	9	9					9	0	0	0
4	25	2016	1	9	9	9	9					9	0	0	0
4	25	2016	1	9	9	9	9				2019	3	1	0	0
4	25	2016	1	9	9	9	9				2017	1	0	0	0
4	25	2016	1	9	9	9	9					9	0	0	0
4	25	2016	1	9	9	9	9					9	0	0	0
3	25	2016	0	9	9	9	9					9	0	0	0
3	25	2016	0	9	9	9	9					9	0	0	0
3	25	2016	0	9	9	9	9					9	0	0	0
3	25	2016	0	9	9	9	9					9	0	0	0
3	25	2016	0	9	9	9	9					9	0	0	0
3	25	2016	0	9	9	9	9					9	0	0	0
3	25	2016	0	9	9	9	9					9	0	0	0
3	25	2016	0	9	9	9	9				2020	4	0	0	0
3	25	2016	0	9	9	9	9					9	0	0	0
3	25	2016	0	9	9	9	9					9	0	0	0
3	25	2016	0	9	9	9	9					9	0	0	0
3	25	2016	0	9	9	9	9					9	0	0	0
3	25	2016	0	9	9	9	9					9	0	0	0
3	25	2016	0	9	9	9	9					9	0	0	0
3	25	2016	0	9	9	9	9					9	0	0	0
3	25	2016	0	9	9	9	9				2021	5	0	0	0
3	25	2016	0	9	9	9	9					9	0	0	0
3	25	2016	0	9	9	9	9					9	0	0	0
3	25	2016	0	9	9	9	9					9	0	0	0
3	25	2016	0	9	9	9	9					9	0	0	0
3	25	2016	0	9	9	9	9					9	0	0	0
3	25	2016	0	9	9	9	9					9	0	0	0
3	25	2016	0	9	9	9	9					9	0	0	0
3	25	2016	0	9	9	9	9					9	0	0	0
3	25	2016	0	9	9	9	9					9	0	0	0
3	25	2016	0	9	9	9	9					9	0	0	0
3	25	2016	0	9	9	9	9					9	0	0	0
3	25	2016	0	9	9	9	9					9	0	0	0
3	25	2016	0	9	9	9	9					9	0	0	0
3	25	2016	0	9	9	9	9					9	0	0	0
3	25	2016	0	9	9	9	9					9	0	0	0
3	25	2016	0	9	9	9	9					9	0	0	0
3	25	2016	0	9	9	9	9					9	0	0	0
3	25	2016	0	9	9	9	9					9	0	0	0
3	25	2016	0	9	9	9	9					9	0	0	0
3	25	2016	0	9	9	9	9					9	0	0	0
3	25	2016	0	9	9	9	9					9	0	0	0
3	25	2016	0	9	9	9	9					9	0	0	0
3	25	2016	0	9	9	9	9					9	0	0	0
3	25	2016	0	9	9	9	9					9	0	0	0
3	25	2016	0	9	9	9	9					9	0	0	0
3	25	2016	0	9	9	9	9					9	0	0	0
3	25	2016	0	9	9	9	9					9	0	0	0
3	25	2016	0	9	9	9	9					9	0	0	0
3	25	2016	0	9	9	9	9					9	0	0	0
3	25	2016	0	9	9	9	9					9	0	0	0
3	25	2016	0	9	9	9	9					9	0	0	0
3	25	2016	0	9	9	9	9				2019	3	0	0	0
3	25	2016	0	9	9	9	9					9	0	0	0
3	25	2016	0	9	9	9	9					9	0	0	0
3	25	2016	0	9	9	9	9				2020	4	1	0	0
3	25	2016	0	9	9	9	9					9	0	0	0
3	25	2016	0	9	9	9	9					9	0	0	0
3	25	2016	0	9	9	9	9					9	0	0	0
3	25	2016	0	9	9	9	9					9	0	0	0
3	25	2016	0	9	9	9	9					9	0	0	0
3	25	2016	0	9	9	9	9					9	0	0	0
3	25	2016	0	9	9	9	9					9	0	0	0
3	25	2016	0	9	9	9	9					9	0	0	0
3	25	2016	0	9	9	9	9					9	0	0	0
3	25	2016	0	9	9	9	9					9	0	0	0
3	25	2016	0	9	9	9	9					9	0	0	0
3	25	2016	0	9	9	9	9					9	0	0	0
3	25	2016	0	9	9	9	9					9	0	0	0
3	25	2016	0	9	9	9	9					9	0	0	0
3	25	2016	0	9	9	9	9					9	0	0	0
3	25	2016	0	9	9	9	9					9	0	0	0
3	25	2016	0	9	9	9	9					9	0	0	0
3	25	2016	0	9	9	9	9					9	0	0	0
3	25	2016	0	9	9	9	9					9	0	0	0
3	25	2016	0	9	9	9	9					9	0	0	0
3	25	2016	0	9	9	9	9					9	0	0	0
3	25	2016	0	9	9	9	9					9	0	0	0
3	25	2016	0	9	9	9	9					9	0	0	0
3	25	2016	0	9	9	9	9					9	0	0	0
3	25	2016	0	9	9	9	9					9	0	0	0
3	25	2016	0	9	9	9	9				2018	2	0	0	0
3	25	2016	0	9	9	9	9					9	0	0	0
3	25	2016	0	9	9	9	9					9	0	0	0
3	25	2016	0	9	9	9	9					9	0	0	0
3	25	2016	0	9	9	9	9					9	0	0	0
3	25	2016	0	9	9	9	9					9	0	0	0
3	25	2016	0	9	9	9	9					9	0	0	0
3	25	2016	0	9	9	9	9					9	0	0	0
3	25	2016	0	9	9	9	9					9	0	0	0
3	25	2016	0	9	9	9	9					9	0	0	0
3	25	2016	0	9	9	9	9					9	0	0	0
3	25	2016	0	9	9	9	9					9	0	0	0
3	25	2016	0	9	9	9	9					9	0	0	0
3	25	2016	0	9	9	9	9					9	0	0	0
3	25	2016	0	9	9	9	9					9	0	0	0
3	25	2016	0	9	9	9	9					9	0	0	0
3	25	2016	0	9	9	9	9					9	0	0	0
3	25	2016	0	9	9	9	9					9	0	0	0
3	25	2016	0	9	9	9	9					9	0	0	0
3	25	2016	0	9	9	9	9					9	0	0	0
3	25	2016	0	9	9	9	9					9	0	0	0
3	25	2016	0	9	9	9	9					9	0	0	0
3	25	2016	0	9	9	9	9					9	0	0	0
3	25	2016	0	9	9	9	9					9	0	0	0
3	25	2016	0	9	9	9	9					9	0	0	0
3	25	2016	0	9	9	9	9					9	0	0	0
3	25	2016	0	9	9	9	9					9	0	0	0
3	25	2016	0	9	9	9	9				2016	0	0	0	0
3	25	2016	0	9	9	9	9					9	0	0	0
3	25	2016	0	9	9	9	9					9	0	0	0
3	25	2016	0	9	9	9	9					9	0	0	0
3	25	2016	0	9	9	9	9					9	0	0	0
3	25	2016	0	9	9	9	9				2017	1	0	0	0
3	25	2016	0	9	9	9	9					9	0	0	0
3	25	2016	0	9	9	9	9					9	0	0	0
3	25	2016	0	9	9	9	9					9	0	0	0
3	25	2016	0	9	9	9	9					9	0	0	0
3	25	2016	0	9	9	9	9					9	0	0	0
3	25	2016	0	9	9	9	9					9	0	0	0
3	25	2016	0	9	9	9	9					9	0	0	0
3	25	2016	0	9	9	9	9					9	0	0	0
3	25	2016	0	9	9	9	9				2020	4	0	0	0
3	25	2016	0	9	9	9	9					9	0	0	0
3	25	2016	0	9	9	9	9					9	0	0	0
3	25	2016	0	9	9	9	9					9	0	0	0
3	25	2016	0	9	9	9	9					9	0	0	0
3	25	2016	0	9	9	9	9					9	0	0	0
3	25	2016	0	9	9	9	9					9	0	0	0
3	25	2016	0	9	9	9	9					9	0	0	0
3	25	2016	0	9	9	9	9					9	0	0	0
3	25	2016	0	9	9	9	9					9	0	0	0
3	25	2016	0	9	9	9	9					9	0	0	0
3	25	2016	0	9	9	9	9					9	0	0	0
3	25	2016	0	9	9	9	9					9	0	0	0
3	25	2016	0	9	9	9	9					9	0	0	0
3	25	2016	0	9	9	9	9					9	0	0	0
3	25	2016	0	9	9	9	9					9	0	0	0
3	25	2016	0	9	9	9	9					9	0	0	0
3	25	2016	0	9	9	9	9					9	0	0	0
3	25	2016	0	9	9	9	9					9	0	0	0
3	25	2016	0	9	9	9	9					9	0	0	0
3	25	2016	0	9	9	9	9					9	0	0	0
3	25	2016	0	9	9	9	9					9	0	0	0
3	25	2016	0	9	9	9	9					9	0	0	0
3	25	2016	0	9	9	9	9					9	0	0	0
3	25	2016	0	9	9	9	9					9	0	0	0
3	25	2016	0	9	9	9	9					9	0	0	0
3	25	2016	0	9	9	9	9					9	0	0	0
3	25	2016	0	9	9	9	9					9	0	0	0
3	25	2016	0	9	9	9	9					9	0	0	0
3	25	2016	0	9	9	9	9					9	0	0	0
3	25	2016	0	9	9	9	9					9	0	0	0
3	25	2016	0	9	9	9	9				2019	3	0	0	0
3	25	2016	0	9	9	9	9					9	0	0	0
3	25	2016	0	9	9	9	9					9	0	0	0
3	25	2016	0	9	9	9	9					9	0	0	0
3	25	2016	0	9	9	9	9					9	0	0	0
3	25	2016	0	9	9	9	9					9	0	0	0
3	25	2016	0	9	9	9	9					9	0	0	0
3	25	2016	0	9	9	9	9					9	0	0	0
3	25	2016	0	9	9	9	9					9	0	0	0
3	25	2016	0	9	9	9	9					9	0	0	0
3	25	2016	0	9	9	9	9					9	0	0	0
3	25	2016	0	9	9	9	9					9	0	0	0
3	25	2016	0	9	9	9	9					9	0	0	0
3	25	2016	0	9	9	9	9					9	0	0	0
3	25	2016	0	9	9	9	9					9	0	0	0
3	25	2016	0	9	9	9	9				2016	0	1	0	0
3	25	2016	0	9	9	9	9					9	0	0	0
3	25	2016	0	9	9	9	9					9	0	0	0
3	25	2016	0	9	9	9	9					9	0	0	0
3	25	2016	0	9	9	9	9					9	0	0	0
3	25	2016	0	9	9	9	9					9	0	0	0
3	25	2016	0	9	9	9	9					9	0	0	0
3	25	2016	0	9	9	9	9				2016	0	1	0	0
3	25	2016	0	9	9	9	9					9	0	0	0
3	25	2016	0	9	9	9	9					9	0	0	0
3	25	2016	0	9	9	9	9					9	0	0	0
3	25	2016	0	9	9	9	9					9	0	0	0
3	25	2016	0	9	9	9	9				2018	2	0	0	0
3	25	2016	0	9	9	9	9					9	0	0	0
3	25	2016	0	9	9	9	9					9	0	0	0
3	25	2016	0	9	9	9	9					9	0	0	0
3	25	2016	0	9	9	9	9					9	0	0	0
3	25	2016	0	9	9	9	9					9	0	0	0
3	25	2016	0	9	9	9	9					9	0	0	0
3	25	2016	0	9	9	9	9					9	0	0	0
3	25	2016	0	9	9	9	9					9	0	0	0
3	25	2016	0	9	9	9	9					9	0	0	0
3	25	2016	0	9	9	9	9					9	0	0	0
3	25	2016	0	9	9	9	9					9	0	0	0
3	25	2016	0	9	9	9	9					9	0	0	0
3	25	2016	0	9	9	9	9					9	0	0	0
3	25	2016	0	9	9	9	9					9	0	0	0
3	25	2016	0	9	9	9	9					9	0	0	0
3	25	2016	0	9	9	9	9					9	0	0	0
3	25	2016	0	9	9	9	9					9	0	0	0
3	25	2016	0	9	9	9	9					9	0	0	0
3	25	2016	0	9	9	9	9					9	0	0	0
3	25	2016	0	9	9	9	9					9	0	0	0
3	25	2016	0	9	9	9	9				2017	1	1	0	0
3	25	2016	0	9	9	9	9					9	0	0	0
3	25	2016	0	9	9	9	9					9	0	0	0
3	25	2016	0	9	9	9	9					9	0	0	0
3	25	2016	0	9	9	9	9					9	0	0	0
3	25	2016	0	9	9	9	9					9	0	0	0
3	25	2016	0	9	9	9	9					9	0	0	0
4	25	2017	1	9	9	9	9				2017	0	1	1	0
4	25	2017	1	9	9	9	9				2017	0	1	1	0
4	25	2017	1	9	9	9	9				2017	0	1	1	0
4	25	2017	1	9	9	9	9				2017	0	1	1	0
4	25	2017	1	9	9	9	9				2018	1	1	1	0
4	25	2017	1	9	9	9	9				2017	0	1	1	0
4	25	2017	1	9	9	9	9				2018	1	1	1	0
4	25	2017	1	9	9	9	9				2017	0	1	1	0
4	25	2017	1	9	9	9	9				2017	0	1	1	0
4	25	2017	1	9	9	9	9				2017	0	1	1	0
4	25	2017	1	9	9	9	9				2017	0	1	1	0
4	25	2017	1	9	9	9	9				2017	0	1	1	0
4	25	2017	1	9	9	9	9				2017	0	1	1	0
4	25	2017	1	9	9	9	9				2019	2	1	1	0
4	25	2017	1	9	9	9	9				2017	0	1	1	0
4	25	2017	1	9	9	9	9				2018	1	1	1	0
4	25	2017	1	9	9	9	9				2017	0	1	1	0
4	25	2017	1	9	9	9	9				2018	1	1	1	0
4	25	2017	1	9	9	9	9				2017	0	1	1	0
4	25	2017	1	9	9	9	9				2018	1	1	1	0
3	25	2017	0	9	9	9	9				2019	2	1	1	0
3	25	2017	0	9	9	9	9				2018	1	1	1	0
3	25	2017	0	9	9	9	9				2020	3	1	1	0
3	25	2017	0	9	9	9	9				2018	1	1	1	0
3	25	2017	0	9	9	9	9				2017	0	1	1	0
3	25	2017	0	9	9	9	9				2021	4	1	1	0
3	25	2017	0	9	9	9	9				2019	2	1	1	0
1	25	2017	0	0	0	0	0	Normal				9	0	0	0
1	25	2017	0	0	0	0	0	Normal			2017	0	0	0	0
1	25	2017	0	0	0	0	0	Normal				9	0	0	0
1	25	2017	0	0	0	0	0	Normal				9	0	0	0
1	25	2017	0	0	0	0	0	Normal				9	0	0	0
1	25	2017	0	0	0	0	0	Normal				9	0	0	0
1	25	2017	0	0	0	0	0	Normal				9	0	0	0
1	25	2017	0	0	0	0	0	Normal				9	0	0	0
1	25	2017	0	0	0	0	0	Normal				9	0	0	0
1	25	2017	0	0	0	0	0	Normal				9	0	0	0
1	25	2017	0	0	0	0	0	Normal				9	0	0	0
1	25	2017	0	0	0	0	0	Normal				9	0	0	0
2	25	2017	0	1	1	0	0	Normal	Normal	0		9	0	0	0
4	25	2017	1	9	9	9	9				2017	0	0	0	0
4	25	2017	1	9	9	9	9				2019	2	0	0	0
4	25	2017	1	9	9	9	9					9	0	0	0
4	25	2017	1	9	9	9	9					9	0	0	0
4	25	2017	1	9	9	9	9					9	0	0	0
4	25	2017	1	9	9	9	9					9	0	0	0
4	25	2017	1	9	9	9	9				2017	0	1	0	0
4	25	2017	1	9	9	9	9					9	0	0	0
4	25	2017	1	9	9	9	9				2020	3	0	0	0
4	25	2017	1	9	9	9	9					9	0	0	0
4	25	2017	1	9	9	9	9					9	0	0	0
4	25	2017	1	9	9	9	9					9	0	0	0
4	25	2017	1	9	9	9	9					9	0	0	0
4	25	2017	1	9	9	9	9				2018	1	0	0	0
4	25	2017	1	9	9	9	9				2017	0	0	0	0
4	25	2017	1	9	9	9	9				2018	1	0	0	0
4	25	2017	1	9	9	9	9					9	0	0	0
4	25	2017	1	9	9	9	9				2018	1	0	0	0
4	25	2017	1	9	9	9	9					9	0	0	0
4	25	2017	1	9	9	9	9				2018	1	0	0	0
4	25	2017	1	9	9	9	9					9	0	0	0
4	25	2017	1	9	9	9	9				2017	0	1	0	0
4	25	2017	1	9	9	9	9				2017	0	1	0	0
4	25	2017	1	9	9	9	9				2017	0	0	0	0
4	25	2017	1	9	9	9	9					9	0	0	0
4	25	2017	1	9	9	9	9					9	0	0	0
4	25	2017	1	9	9	9	9					9	0	0	0
4	25	2017	1	9	9	9	9				2017	0	1	0	0
4	25	2017	1	9	9	9	9				2016	9	0	0	0
4	25	2017	1	9	9	9	9				2017	0	0	0	0
4	25	2017	1	9	9	9	9				2017	0	1	0	0
4	25	2017	1	9	9	9	9					9	0	0	0
4	25	2017	1	9	9	9	9				2017	0	1	0	0
4	25	2017	1	9	9	9	9				2018	1	1	0	0
4	25	2017	1	9	9	9	9				2016	9	0	0	0
4	25	2017	1	9	9	9	9					9	0	0	0
4	25	2017	1	9	9	9	9					9	0	0	0
4	25	2017	1	9	9	9	9				2018	1	0	0	0
4	25	2017	1	9	9	9	9					9	0	0	0
4	25	2017	1	9	9	9	9					9	0	0	0
4	25	2017	1	9	9	9	9					9	0	0	0
4	25	2017	1	9	9	9	9					9	0	0	0
4	25	2017	1	9	9	9	9					9	0	0	0
4	25	2017	1	9	9	9	9					9	0	0	0
4	25	2017	1	9	9	9	9					9	0	0	0
4	25	2017	1	9	9	9	9					9	0	0	0
3	25	2017	0	9	9	9	9					9	0	0	0
3	25	2017	0	9	9	9	9					9	0	0	0
3	25	2017	0	9	9	9	9					9	0	0	0
3	25	2017	0	9	9	9	9					9	0	0	0
3	25	2017	0	9	9	9	9					9	0	0	0
3	25	2017	0	9	9	9	9					9	0	0	0
3	25	2017	0	9	9	9	9					9	0	0	0
3	25	2017	0	9	9	9	9					9	0	0	0
3	25	2017	0	9	9	9	9					9	0	0	0
3	25	2017	0	9	9	9	9					9	0	0	0
3	25	2017	0	9	9	9	9					9	0	0	0
3	25	2017	0	9	9	9	9					9	0	0	0
3	25	2017	0	9	9	9	9					9	0	0	0
3	25	2017	0	9	9	9	9					9	0	0	0
3	25	2017	0	9	9	9	9					9	0	0	0
3	25	2017	0	9	9	9	9					9	0	0	0
3	25	2017	0	9	9	9	9					9	0	0	0
3	25	2017	0	9	9	9	9					9	0	0	0
3	25	2017	0	9	9	9	9					9	0	0	0
3	25	2017	0	9	9	9	9					9	0	0	0
3	25	2017	0	9	9	9	9					9	0	0	0
3	25	2017	0	9	9	9	9					9	0	0	0
3	25	2017	0	9	9	9	9					9	0	0	0
3	25	2017	0	9	9	9	9					9	0	0	0
3	25	2017	0	9	9	9	9				2017	0	1	0	0
3	25	2017	0	9	9	9	9					9	0	0	0
3	25	2017	0	9	9	9	9				2016	9	0	0	0
3	25	2017	0	9	9	9	9					9	0	0	0
3	25	2017	0	9	9	9	9					9	0	0	0
3	25	2017	0	9	9	9	9					9	0	0	0
3	25	2017	0	9	9	9	9					9	0	0	0
3	25	2017	0	9	9	9	9					9	0	0	0
3	25	2017	0	9	9	9	9					9	0	0	0
3	25	2017	0	9	9	9	9					9	0	0	0
3	25	2017	0	9	9	9	9					9	0	0	0
3	25	2017	0	9	9	9	9					9	0	0	0
3	25	2017	0	9	9	9	9					9	0	0	0
3	25	2017	0	9	9	9	9					9	0	0	0
3	25	2017	0	9	9	9	9					9	0	0	0
3	25	2017	0	9	9	9	9					9	0	0	0
3	25	2017	0	9	9	9	9					9	0	0	0
3	25	2017	0	9	9	9	9					9	0	0	0
3	25	2017	0	9	9	9	9					9	0	0	0
3	25	2017	0	9	9	9	9					9	0	0	0
3	25	2017	0	9	9	9	9					9	0	0	0
3	25	2017	0	9	9	9	9					9	0	0	0
3	25	2017	0	9	9	9	9					9	0	0	0
3	25	2017	0	9	9	9	9					9	0	0	0
3	25	2017	0	9	9	9	9					9	0	0	0
3	25	2017	0	9	9	9	9					9	0	0	0
3	25	2017	0	9	9	9	9					9	0	0	0
3	25	2017	0	9	9	9	9					9	0	0	0
3	25	2017	0	9	9	9	9					9	0	0	0
3	25	2017	0	9	9	9	9					9	0	0	0
3	25	2017	0	9	9	9	9					9	0	0	0
3	25	2017	0	9	9	9	9					9	0	0	0
3	25	2017	0	9	9	9	9					9	0	0	0
3	25	2017	0	9	9	9	9					9	0	0	0
3	25	2017	0	9	9	9	9					9	0	0	0
3	25	2017	0	9	9	9	9					9	0	0	0
3	25	2017	0	9	9	9	9					9	0	0	0
3	25	2017	0	9	9	9	9					9	0	0	0
3	25	2017	0	9	9	9	9					9	0	0	0
3	25	2017	0	9	9	9	9					9	0	0	0
3	25	2017	0	9	9	9	9					9	0	0	0
3	25	2017	0	9	9	9	9				2021	4	0	0	0
3	25	2017	0	9	9	9	9					9	0	0	0
3	25	2017	0	9	9	9	9					9	0	0	0
3	25	2017	0	9	9	9	9					9	0	0	0
3	25	2017	0	9	9	9	9					9	0	0	0
3	25	2017	0	9	9	9	9					9	0	0	0
3	25	2017	0	9	9	9	9					9	0	0	0
3	25	2017	0	9	9	9	9					9	0	0	0
3	25	2017	0	9	9	9	9					9	0	0	0
3	25	2017	0	9	9	9	9					9	0	0	0
3	25	2017	0	9	9	9	9					9	0	0	0
3	25	2017	0	9	9	9	9					9	0	0	0
3	25	2017	0	9	9	9	9					9	0	0	0
3	25	2017	0	9	9	9	9					9	0	0	0
3	25	2017	0	9	9	9	9					9	0	0	0
3	25	2017	0	9	9	9	9					9	0	0	0
3	25	2017	0	9	9	9	9				2017	0	0	0	0
3	25	2017	0	9	9	9	9					9	0	0	0
3	25	2017	0	9	9	9	9					9	0	0	0
3	25	2017	0	9	9	9	9					9	0	0	0
3	25	2017	0	9	9	9	9					9	0	0	0
3	25	2017	0	9	9	9	9					9	0	0	0
3	25	2017	0	9	9	9	9					9	0	0	0
3	25	2017	0	9	9	9	9					9	0	0	0
3	25	2017	0	9	9	9	9					9	0	0	0
3	25	2017	0	9	9	9	9					9	0	0	0
3	25	2017	0	9	9	9	9				2017	0	0	0	0
3	25	2017	0	9	9	9	9					9	0	0	0
3	25	2017	0	9	9	9	9					9	0	0	0
3	25	2017	0	9	9	9	9					9	0	0	0
3	25	2017	0	9	9	9	9					9	0	0	0
3	25	2017	0	9	9	9	9					9	0	0	0
3	25	2017	0	9	9	9	9				2016	9	0	0	0
3	25	2017	0	9	9	9	9					9	0	0	0
3	25	2017	0	9	9	9	9					9	0	0	0
3	25	2017	0	9	9	9	9					9	0	0	0
3	25	2017	0	9	9	9	9					9	0	0	0
3	25	2017	0	9	9	9	9					9	0	0	0
3	25	2017	0	9	9	9	9				2020	3	0	0	0
3	25	2017	0	9	9	9	9					9	0	0	0
3	25	2017	0	9	9	9	9					9	0	0	0
3	25	2017	0	9	9	9	9					9	0	0	0
3	25	2017	0	9	9	9	9					9	0	0	0
3	25	2017	0	9	9	9	9					9	0	0	0
3	25	2017	0	9	9	9	9					9	0	0	0
3	25	2017	0	9	9	9	9					9	0	0	0
3	25	2017	0	9	9	9	9				2017	0	0	0	0
3	25	2017	0	9	9	9	9				2017	0	0	0	0
3	25	2017	0	9	9	9	9					9	0	0	0
3	25	2017	0	9	9	9	9					9	0	0	0
3	25	2017	0	9	9	9	9					9	0	0	0
3	25	2017	0	9	9	9	9					9	0	0	0
3	25	2017	0	9	9	9	9					9	0	0	0
3	25	2017	0	9	9	9	9					9	0	0	0
3	25	2017	0	9	9	9	9					9	0	0	0
3	25	2017	0	9	9	9	9					9	0	0	0
3	25	2017	0	9	9	9	9					9	0	0	0
3	25	2017	0	9	9	9	9					9	0	0	0
3	25	2017	0	9	9	9	9					9	0	0	0
3	25	2017	0	9	9	9	9					9	0	0	0
3	25	2017	0	9	9	9	9					9	0	0	0
3	25	2017	0	9	9	9	9					9	0	0	0
3	25	2017	0	9	9	9	9					9	0	0	0
3	25	2017	0	9	9	9	9					9	0	0	0
3	25	2017	0	9	9	9	9					9	0	0	0
3	25	2017	0	9	9	9	9					9	0	0	0
3	25	2017	0	9	9	9	9					9	0	0	0
3	25	2017	0	9	9	9	9					9	0	0	0
3	25	2017	0	9	9	9	9					9	0	0	0
3	25	2017	0	9	9	9	9					9	0	0	0
3	25	2017	0	9	9	9	9					9	0	0	0
3	25	2017	0	9	9	9	9					9	0	0	0
3	25	2017	0	9	9	9	9					9	0	0	0
3	25	2017	0	9	9	9	9					9	0	0	0
3	25	2017	0	9	9	9	9					9	0	0	0
3	25	2017	0	9	9	9	9					9	0	0	0
3	25	2017	0	9	9	9	9					9	0	0	0
3	25	2017	0	9	9	9	9					9	0	0	0
3	25	2017	0	9	9	9	9					9	0	0	0
3	25	2017	0	9	9	9	9					9	0	0	0
3	25	2017	0	9	9	9	9					9	0	0	0
3	25	2017	0	9	9	9	9				2017	0	0	0	0
3	25	2017	0	9	9	9	9					9	0	0	0
3	25	2017	0	9	9	9	9					9	0	0	0
3	25	2017	0	9	9	9	9					9	0	0	0
3	25	2017	0	9	9	9	9					9	0	0	0
3	25	2017	0	9	9	9	9					9	0	0	0
3	25	2017	0	9	9	9	9				2019	2	0	0	0
3	25	2017	0	9	9	9	9				2021	4	0	0	0
3	25	2017	0	9	9	9	9				2017	0	0	0	0
3	25	2017	0	9	9	9	9					9	0	0	0
3	25	2017	0	9	9	9	9					9	0	0	0
3	25	2017	0	9	9	9	9					9	0	0	0
3	25	2017	0	9	9	9	9					9	0	0	0
3	25	2017	0	9	9	9	9					9	0	0	0
3	25	2017	0	9	9	9	9				2021	4	0	0	0
3	25	2017	0	9	9	9	9				2021	4	1	0	0
3	25	2017	0	9	9	9	9					9	0	0	0
3	25	2017	0	9	9	9	9					9	0	0	0
3	25	2017	0	9	9	9	9					9	0	0	0
3	25	2017	0	9	9	9	9					9	0	0	0
3	25	2017	0	9	9	9	9					9	0	0	0
3	25	2017	0	9	9	9	9					9	0	0	0
3	25	2017	0	9	9	9	9					9	0	0	0
3	25	2017	0	9	9	9	9					9	0	0	0
3	25	2017	0	9	9	9	9					9	0	0	0
3	25	2017	0	9	9	9	9					9	0	0	0
3	25	2017	0	9	9	9	9					9	0	0	0
3	25	2017	0	9	9	9	9					9	0	0	0
3	25	2017	0	9	9	9	9					9	0	0	0
3	25	2017	0	9	9	9	9					9	0	0	0
3	25	2017	0	9	9	9	9					9	0	0	0
3	25	2017	0	9	9	9	9					9	0	0	0
3	25	2017	0	9	9	9	9					9	0	0	0
3	25	2017	0	9	9	9	9					9	0	0	0
3	25	2017	0	9	9	9	9					9	0	0	0
3	25	2017	0	9	9	9	9					9	0	0	0
3	25	2017	0	9	9	9	9					9	0	0	0
3	25	2017	0	9	9	9	9					9	0	0	0
3	25	2017	0	9	9	9	9					9	0	0	0
3	25	2017	0	9	9	9	9				2020	3	0	0	0
3	25	2017	0	9	9	9	9					9	0	0	0
3	25	2017	0	9	9	9	9					9	0	0	0
3	25	2017	0	9	9	9	9					9	0	0	0
3	25	2017	0	9	9	9	9					9	0	0	0
3	25	2017	0	9	9	9	9					9	0	0	0
3	25	2017	0	9	9	9	9					9	0	0	0
3	25	2017	0	9	9	9	9					9	0	0	0
3	25	2017	0	9	9	9	9					9	0	0	0
3	25	2017	0	9	9	9	9					9	0	0	0
3	25	2017	0	9	9	9	9					9	0	0	0
3	25	2017	0	9	9	9	9					9	0	0	0
3	25	2017	0	9	9	9	9					9	0	0	0
3	25	2017	0	9	9	9	9					9	0	0	0
3	25	2017	0	9	9	9	9					9	0	0	0
3	25	2017	0	9	9	9	9					9	0	0	0
3	25	2017	0	9	9	9	9				2019	2	1	0	0
3	25	2017	0	9	9	9	9					9	0	0	0
3	25	2017	0	9	9	9	9					9	0	0	0
3	25	2017	0	9	9	9	9					9	0	0	0
3	25	2017	0	9	9	9	9				2017	0	0	0	0
3	25	2017	0	9	9	9	9					9	0	0	0
3	25	2017	0	9	9	9	9					9	0	0	0
3	25	2017	0	9	9	9	9					9	0	0	0
3	25	2017	0	9	9	9	9					9	0	0	0
3	25	2017	0	9	9	9	9					9	0	0	0
3	25	2017	0	9	9	9	9				2021	4	0	0	0
3	25	2017	0	9	9	9	9				2017	0	0	0	0
3	25	2017	0	9	9	9	9					9	0	0	0
3	25	2017	0	9	9	9	9					9	0	0	0
3	25	2017	0	9	9	9	9					9	0	0	0
3	25	2017	0	9	9	9	9					9	0	0	0
3	25	2017	0	9	9	9	9					9	0	0	0
3	25	2017	0	9	9	9	9					9	0	0	0
3	25	2017	0	9	9	9	9					9	0	0	0
3	25	2017	0	9	9	9	9					9	0	0	0
3	25	2017	0	9	9	9	9					9	0	0	0
3	25	2017	0	9	9	9	9					9	0	0	0
3	25	2017	0	9	9	9	9					9	0	0	0
3	25	2017	0	9	9	9	9					9	0	0	0
3	25	2017	0	9	9	9	9					9	0	0	0
3	25	2017	0	9	9	9	9					9	0	0	0
3	25	2017	0	9	9	9	9					9	0	0	0
3	25	2017	0	9	9	9	9					9	0	0	0
3	25	2017	0	9	9	9	9					9	0	0	0
3	25	2017	0	9	9	9	9					9	0	0	0
3	25	2017	0	9	9	9	9					9	0	0	0
3	25	2017	0	9	9	9	9					9	0	0	0
3	25	2017	0	9	9	9	9				2019	2	1	0	0
3	25	2017	0	9	9	9	9				2016	9	0	0	0
3	25	2017	0	9	9	9	9					9	0	0	0
3	25	2017	0	9	9	9	9					9	0	0	0
3	25	2017	0	9	9	9	9					9	0	0	0
3	25	2017	0	9	9	9	9					9	0	0	0
3	25	2017	0	9	9	9	9					9	0	0	0
3	25	2017	0	9	9	9	9					9	0	0	0
3	25	2017	0	9	9	9	9					9	0	0	0
3	25	2017	0	9	9	9	9					9	0	0	0
3	25	2017	0	9	9	9	9					9	0	0	0
3	25	2017	0	9	9	9	9					9	0	0	0
3	25	2017	0	9	9	9	9					9	0	0	0
3	25	2017	0	9	9	9	9					9	0	0	0
3	25	2017	0	9	9	9	9					9	0	0	0
3	25	2017	0	9	9	9	9					9	0	0	0
3	25	2017	0	9	9	9	9					9	0	0	0
3	25	2017	0	9	9	9	9					9	0	0	0
3	25	2017	0	9	9	9	9					9	0	0	0
3	25	2017	0	9	9	9	9					9	0	0	0
3	25	2017	0	9	9	9	9					9	0	0	0
3	25	2017	0	9	9	9	9					9	0	0	0
3	25	2017	0	9	9	9	9					9	0	0	0
3	25	2017	0	9	9	9	9					9	0	0	0
3	25	2017	0	9	9	9	9					9	0	0	0
3	25	2017	0	9	9	9	9					9	0	0	0
3	25	2017	0	9	9	9	9					9	0	0	0
3	25	2017	0	9	9	9	9					9	0	0	0
3	25	2017	0	9	9	9	9					9	0	0	0
3	25	2017	0	9	9	9	9					9	0	0	0
3	25	2017	0	9	9	9	9					9	0	0	0
3	25	2017	0	9	9	9	9					9	0	0	0
3	25	2017	0	9	9	9	9					9	0	0	0
3	25	2017	0	9	9	9	9					9	0	0	0
3	25	2017	0	9	9	9	9					9	0	0	0
3	25	2017	0	9	9	9	9					9	0	0	0
3	25	2017	0	9	9	9	9					9	0	0	0
3	25	2017	0	9	9	9	9					9	0	0	0
3	25	2017	0	9	9	9	9					9	0	0	0
3	25	2017	0	9	9	9	9					9	0	0	0
3	25	2017	0	9	9	9	9					9	0	0	0
3	25	2017	0	9	9	9	9					9	0	0	0
3	25	2017	0	9	9	9	9					9	0	0	0
3	25	2017	0	9	9	9	9					9	0	0	0
3	25	2017	0	9	9	9	9					9	0	0	0
3	25	2017	0	9	9	9	9				2019	2	1	0	0
3	25	2017	0	9	9	9	9					9	0	0	0
3	25	2017	0	9	9	9	9					9	0	0	0
3	25	2017	0	9	9	9	9					9	0	0	0
3	25	2017	0	9	9	9	9					9	0	0	0
3	25	2017	0	9	9	9	9					9	0	0	0
3	25	2017	0	9	9	9	9					9	0	0	0
3	25	2017	0	9	9	9	9					9	0	0	0
3	25	2017	0	9	9	9	9					9	0	0	0
3	25	2017	0	9	9	9	9				2016	9	0	0	0
3	25	2017	0	9	9	9	9					9	0	0	0
3	25	2017	0	9	9	9	9					9	0	0	0
3	25	2017	0	9	9	9	9					9	0	0	0
3	25	2017	0	9	9	9	9					9	0	0	0
3	25	2017	0	9	9	9	9					9	0	0	0
4	26	2014	1	9	9	9	9				2014	0	1	1	1
4	26	2014	1	9	9	9	9				2015	1	1	1	0
3	26	2014	0	9	9	9	9				2019	5	1	1	0
3	26	2014	0	9	9	9	9				2014	0	1	1	0
3	26	2014	0	9	9	9	9				2014	0	1	1	0
3	26	2014	0	9	9	9	9				2014	0	1	1	0
3	26	2014	0	9	9	9	9				2019	5	1	1	0
3	26	2014	0	9	9	9	9				2021	7	1	1	0
3	26	2014	0	9	9	9	9				2014	0	1	1	1
3	26	2014	0	9	9	9	9				2021	7	1	1	0
3	26	2014	0	9	9	9	9				2014	0	1	1	0
3	26	2014	0	9	9	9	9				2019	5	1	1	0
3	26	2014	0	9	9	9	9				2014	0	1	1	0
1	26	2014	0	0	0	0	0	Normal				9	0	0	0
1	26	2014	0	0	0	0	0	Normal				9	0	0	0
1	26	2014	0	0	0	0	0	Normal				9	0	0	0
1	26	2014	0	0	0	0	0	Normal				9	0	0	0
1	26	2014	0	0	0	0	0	Normal				9	0	0	0
1	26	2014	0	0	0	0	0	Normal				9	0	0	0
1	26	2014	0	0	0	0	0	Normal				9	0	0	0
1	26	2014	0	0	0	0	0	Normal				9	0	0	0
1	26	2014	0	0	0	0	0	Normal				9	0	0	0
1	26	2014	0	0	0	0	0	Normal				9	0	0	0
1	26	2014	0	0	0	0	0	Normal				9	0	0	0
1	26	2014	0	0	0	0	0	Normal				9	0	0	0
1	26	2014	0	0	0	0	0	Normal				9	0	0	0
1	26	2014	0	0	0	0	0	Normal				9	0	0	0
1	26	2014	0	0	0	0	0	Normal			2014	0	0	0	0
1	26	2014	0	0	0	0	0	Normal				9	0	0	0
1	26	2014	0	0	0	0	0	Normal				9	0	0	0
1	26	2014	0	0	0	0	0	Normal				9	0	0	0
1	26	2014	0	0	0	0	0	Normal				9	0	0	0
1	26	2014	0	0	0	0	0	Normal				9	0	0	0
1	26	2014	0	0	0	0	0	Normal				9	0	0	0
1	26	2014	0	0	0	0	0	Normal				9	0	0	0
1	26	2014	0	0	0	0	0	Normal				9	0	0	0
1	26	2014	0	0	0	0	0	Normal				9	0	0	0
1	26	2014	0	0	0	0	0	Normal				9	0	0	0
2	26	2014	1	1	0	1	0	Normal	LSIL	1	2014	0	1	0	0
2	26	2014	1	1	1	0	0	Normal	LSIL	1	2015	1	0	0	0
4	26	2014	1	9	9	9	9				2014	0	0	0	0
4	26	2014	1	9	9	9	9					9	0	0	0
4	26	2014	1	9	9	9	9					9	0	0	0
4	26	2014	1	9	9	9	9					9	0	0	0
4	26	2014	1	9	9	9	9					9	0	0	0
4	26	2014	1	9	9	9	9					9	0	0	0
3	26	2014	0	9	9	9	9					9	0	0	0
3	26	2014	0	9	9	9	9					9	0	0	0
3	26	2014	0	9	9	9	9				2015	1	0	0	0
3	26	2014	0	9	9	9	9					9	0	0	0
3	26	2014	0	9	9	9	9					9	0	0	0
3	26	2014	0	9	9	9	9					9	0	0	0
3	26	2014	0	9	9	9	9					9	0	0	0
3	26	2014	0	9	9	9	9					9	0	0	0
3	26	2014	0	9	9	9	9					9	0	0	0
3	26	2014	0	9	9	9	9				2021	7	0	0	0
3	26	2014	0	9	9	9	9					9	0	0	0
3	26	2014	0	9	9	9	9					9	0	0	0
3	26	2014	0	9	9	9	9					9	0	0	0
3	26	2014	0	9	9	9	9					9	0	0	0
3	26	2014	0	9	9	9	9					9	0	0	0
3	26	2014	0	9	9	9	9					9	0	0	0
3	26	2014	0	9	9	9	9					9	0	0	0
3	26	2014	0	9	9	9	9					9	0	0	0
3	26	2014	0	9	9	9	9					9	0	0	0
3	26	2014	0	9	9	9	9				2020	6	0	0	0
3	26	2014	0	9	9	9	9					9	0	0	0
3	26	2014	0	9	9	9	9					9	0	0	0
3	26	2014	0	9	9	9	9					9	0	0	0
3	26	2014	0	9	9	9	9					9	0	0	0
3	26	2014	0	9	9	9	9					9	0	0	0
3	26	2014	0	9	9	9	9					9	0	0	0
3	26	2014	0	9	9	9	9					9	0	0	0
3	26	2014	0	9	9	9	9					9	0	0	0
3	26	2014	0	9	9	9	9					9	0	0	0
3	26	2014	0	9	9	9	9					9	0	0	0
3	26	2014	0	9	9	9	9					9	0	0	0
3	26	2014	0	9	9	9	9					9	0	0	0
3	26	2014	0	9	9	9	9					9	0	0	0
3	26	2014	0	9	9	9	9					9	0	0	0
3	26	2014	0	9	9	9	9					9	0	0	0
3	26	2014	0	9	9	9	9					9	0	0	0
3	26	2014	0	9	9	9	9					9	0	0	0
3	26	2014	0	9	9	9	9				2018	4	0	0	0
3	26	2014	0	9	9	9	9				2017	3	0	0	0
3	26	2014	0	9	9	9	9					9	0	0	0
3	26	2014	0	9	9	9	9					9	0	0	0
3	26	2014	0	9	9	9	9					9	0	0	0
3	26	2014	0	9	9	9	9					9	0	0	0
3	26	2014	0	9	9	9	9					9	0	0	0
3	26	2014	0	9	9	9	9					9	0	0	0
3	26	2014	0	9	9	9	9					9	0	0	0
3	26	2014	0	9	9	9	9					9	0	0	0
3	26	2014	0	9	9	9	9					9	0	0	0
3	26	2014	0	9	9	9	9					9	0	0	0
3	26	2014	0	9	9	9	9					9	0	0	0
3	26	2014	0	9	9	9	9					9	0	0	0
3	26	2014	0	9	9	9	9					9	0	0	0
3	26	2014	0	9	9	9	9					9	0	0	0
3	26	2014	0	9	9	9	9					9	0	0	0
3	26	2014	0	9	9	9	9					9	0	0	0
3	26	2014	0	9	9	9	9					9	0	0	0
3	26	2014	0	9	9	9	9					9	0	0	0
3	26	2014	0	9	9	9	9					9	0	0	0
3	26	2014	0	9	9	9	9					9	0	0	0
3	26	2014	0	9	9	9	9					9	0	0	0
3	26	2014	0	9	9	9	9					9	0	0	0
3	26	2014	0	9	9	9	9					9	0	0	0
3	26	2014	0	9	9	9	9					9	0	0	0
3	26	2014	0	9	9	9	9					9	0	0	0
3	26	2014	0	9	9	9	9					9	0	0	0
3	26	2014	0	9	9	9	9					9	0	0	0
3	26	2014	0	9	9	9	9					9	0	0	0
3	26	2014	0	9	9	9	9					9	0	0	0
3	26	2014	0	9	9	9	9					9	0	0	0
3	26	2014	0	9	9	9	9					9	0	0	0
3	26	2014	0	9	9	9	9					9	0	0	0
3	26	2014	0	9	9	9	9					9	0	0	0
3	26	2014	0	9	9	9	9					9	0	0	0
3	26	2014	0	9	9	9	9					9	0	0	0
3	26	2014	0	9	9	9	9					9	0	0	0
3	26	2014	0	9	9	9	9				2014	0	0	0	0
3	26	2014	0	9	9	9	9					9	0	0	0
3	26	2014	0	9	9	9	9					9	0	0	0
3	26	2014	0	9	9	9	9					9	0	0	0
3	26	2014	0	9	9	9	9					9	0	0	0
3	26	2014	0	9	9	9	9					9	0	0	0
3	26	2014	0	9	9	9	9					9	0	0	0
3	26	2014	0	9	9	9	9					9	0	0	0
3	26	2014	0	9	9	9	9					9	0	0	0
3	26	2014	0	9	9	9	9					9	0	0	0
3	26	2014	0	9	9	9	9					9	0	0	0
3	26	2014	0	9	9	9	9				2017	3	0	0	0
3	26	2014	0	9	9	9	9					9	0	0	0
3	26	2014	0	9	9	9	9					9	0	0	0
3	26	2014	0	9	9	9	9					9	0	0	0
3	26	2014	0	9	9	9	9					9	0	0	0
3	26	2014	0	9	9	9	9				2014	0	0	0	0
3	26	2014	0	9	9	9	9					9	0	0	0
3	26	2014	0	9	9	9	9					9	0	0	0
3	26	2014	0	9	9	9	9					9	0	0	0
3	26	2014	0	9	9	9	9					9	0	0	0
3	26	2014	0	9	9	9	9					9	0	0	0
3	26	2014	0	9	9	9	9					9	0	0	0
3	26	2014	0	9	9	9	9					9	0	0	0
3	26	2014	0	9	9	9	9					9	0	0	0
3	26	2014	0	9	9	9	9					9	0	0	0
3	26	2014	0	9	9	9	9					9	0	0	0
3	26	2014	0	9	9	9	9					9	0	0	0
3	26	2014	0	9	9	9	9					9	0	0	0
3	26	2014	0	9	9	9	9					9	0	0	0
3	26	2014	0	9	9	9	9					9	0	0	0
3	26	2014	0	9	9	9	9					9	0	0	0
3	26	2014	0	9	9	9	9					9	0	0	0
3	26	2014	0	9	9	9	9					9	0	0	0
3	26	2014	0	9	9	9	9					9	0	0	0
3	26	2014	0	9	9	9	9				2017	3	1	0	0
3	26	2014	0	9	9	9	9					9	0	0	0
3	26	2014	0	9	9	9	9					9	0	0	0
3	26	2014	0	9	9	9	9					9	0	0	0
3	26	2014	0	9	9	9	9					9	0	0	0
3	26	2014	0	9	9	9	9					9	0	0	0
3	26	2014	0	9	9	9	9					9	0	0	0
3	26	2014	0	9	9	9	9					9	0	0	0
3	26	2014	0	9	9	9	9				2014	0	0	0	0
3	26	2014	0	9	9	9	9				2014	0	0	0	0
3	26	2014	0	9	9	9	9					9	0	0	0
3	26	2014	0	9	9	9	9					9	0	0	0
3	26	2014	0	9	9	9	9					9	0	0	0
3	26	2014	0	9	9	9	9					9	0	0	0
3	26	2014	0	9	9	9	9					9	0	0	0
3	26	2014	0	9	9	9	9					9	0	0	0
3	26	2014	0	9	9	9	9					9	0	0	0
3	26	2014	0	9	9	9	9					9	0	0	0
3	26	2014	0	9	9	9	9					9	0	0	0
3	26	2014	0	9	9	9	9					9	0	0	0
3	26	2014	0	9	9	9	9					9	0	0	0
3	26	2014	0	9	9	9	9					9	0	0	0
3	26	2014	0	9	9	9	9					9	0	0	0
3	26	2014	0	9	9	9	9					9	0	0	0
3	26	2014	0	9	9	9	9					9	0	0	0
3	26	2014	0	9	9	9	9					9	0	0	0
3	26	2014	0	9	9	9	9					9	0	0	0
3	26	2014	0	9	9	9	9					9	0	0	0
3	26	2014	0	9	9	9	9					9	0	0	0
3	26	2014	0	9	9	9	9					9	0	0	0
3	26	2014	0	9	9	9	9					9	0	0	0
3	26	2014	0	9	9	9	9					9	0	0	0
3	26	2014	0	9	9	9	9				2019	5	0	0	0
3	26	2014	0	9	9	9	9					9	0	0	0
3	26	2014	0	9	9	9	9					9	0	0	0
3	26	2014	0	9	9	9	9				2014	0	0	0	0
3	26	2014	0	9	9	9	9					9	0	0	0
3	26	2014	0	9	9	9	9					9	0	0	0
3	26	2014	0	9	9	9	9					9	0	0	0
3	26	2014	0	9	9	9	9					9	0	0	0
3	26	2014	0	9	9	9	9					9	0	0	0
3	26	2014	0	9	9	9	9					9	0	0	0
3	26	2014	0	9	9	9	9					9	0	0	0
3	26	2014	0	9	9	9	9					9	0	0	0
3	26	2014	0	9	9	9	9					9	0	0	0
3	26	2014	0	9	9	9	9					9	0	0	0
3	26	2014	0	9	9	9	9					9	0	0	0
3	26	2014	0	9	9	9	9					9	0	0	0
3	26	2014	0	9	9	9	9					9	0	0	0
3	26	2014	0	9	9	9	9					9	0	0	0
3	26	2014	0	9	9	9	9					9	0	0	0
3	26	2014	0	9	9	9	9					9	0	0	0
3	26	2014	0	9	9	9	9					9	0	0	0
3	26	2014	0	9	9	9	9					9	0	0	0
3	26	2014	0	9	9	9	9					9	0	0	0
3	26	2014	0	9	9	9	9					9	0	0	0
3	26	2014	0	9	9	9	9					9	0	0	0
3	26	2014	0	9	9	9	9					9	0	0	0
3	26	2014	0	9	9	9	9					9	0	0	0
3	26	2014	0	9	9	9	9					9	0	0	0
3	26	2014	0	9	9	9	9					9	0	0	0
3	26	2014	0	9	9	9	9					9	0	0	0
3	26	2014	0	9	9	9	9					9	0	0	0
3	26	2014	0	9	9	9	9					9	0	0	0
3	26	2014	0	9	9	9	9					9	0	0	0
3	26	2014	0	9	9	9	9					9	0	0	0
3	26	2014	0	9	9	9	9					9	0	0	0
3	26	2014	0	9	9	9	9					9	0	0	0
3	26	2014	0	9	9	9	9					9	0	0	0
3	26	2014	0	9	9	9	9				2014	0	0	0	0
3	26	2014	0	9	9	9	9					9	0	0	0
3	26	2014	0	9	9	9	9					9	0	0	0
3	26	2014	0	9	9	9	9					9	0	0	0
3	26	2014	0	9	9	9	9					9	0	0	0
3	26	2014	0	9	9	9	9					9	0	0	0
3	26	2014	0	9	9	9	9					9	0	0	0
3	26	2014	0	9	9	9	9					9	0	0	0
3	26	2014	0	9	9	9	9					9	0	0	0
3	26	2014	0	9	9	9	9					9	0	0	0
3	26	2014	0	9	9	9	9					9	0	0	0
3	26	2014	0	9	9	9	9					9	0	0	0
3	26	2014	0	9	9	9	9					9	0	0	0
3	26	2014	0	9	9	9	9					9	0	0	0
3	26	2014	0	9	9	9	9					9	0	0	0
3	26	2014	0	9	9	9	9					9	0	0	0
3	26	2014	0	9	9	9	9					9	0	0	0
3	26	2014	0	9	9	9	9					9	0	0	0
3	26	2014	0	9	9	9	9				2019	5	0	0	0
3	26	2014	0	9	9	9	9					9	0	0	0
3	26	2014	0	9	9	9	9					9	0	0	0
3	26	2014	0	9	9	9	9					9	0	0	0
4	26	2015	1	9	9	9	9				2015	0	1	1	0
3	26	2015	0	9	9	9	9				2018	3	1	1	0
3	26	2015	0	9	9	9	9				2018	3	1	1	0
3	26	2015	0	9	9	9	9				2015	0	1	1	0
3	26	2015	0	9	9	9	9				2015	0	1	1	0
3	26	2015	0	9	9	9	9				2016	1	1	1	0
3	26	2015	0	9	9	9	9				2015	0	1	1	0
1	26	2015	0	0	0	0	0	Normal				9	0	0	0
1	26	2015	0	0	0	0	0	Normal				9	0	0	0
1	26	2015	0	0	0	0	0	Normal				9	0	0	0
1	26	2015	0	0	0	0	0	Normal				9	0	0	0
1	26	2015	0	0	0	0	0	Normal				9	0	0	0
1	26	2015	0	0	0	0	0	Normal				9	0	0	0
4	26	2015	1	9	9	9	9					9	0	0	0
4	26	2015	1	9	9	9	9					9	0	0	0
4	26	2015	1	9	9	9	9					9	0	0	0
4	26	2015	1	9	9	9	9					9	0	0	0
4	26	2015	1	9	9	9	9					9	0	0	0
4	26	2015	1	9	9	9	9					9	0	0	0
4	26	2015	1	9	9	9	9					9	0	0	0
4	26	2015	1	9	9	9	9					9	0	0	0
4	26	2015	1	9	9	9	9				2015	0	0	0	0
4	26	2015	1	9	9	9	9					9	0	0	0
4	26	2015	1	9	9	9	9					9	0	0	0
4	26	2015	1	9	9	9	9					9	0	0	0
4	26	2015	1	9	9	9	9					9	0	0	0
4	26	2015	1	9	9	9	9					9	0	0	0
4	26	2015	1	9	9	9	9					9	0	0	0
4	26	2015	1	9	9	9	9					9	0	0	0
4	26	2015	1	9	9	9	9					9	0	0	0
3	26	2015	0	9	9	9	9					9	0	0	0
3	26	2015	0	9	9	9	9					9	0	0	0
3	26	2015	0	9	9	9	9					9	0	0	0
3	26	2015	0	9	9	9	9					9	0	0	0
3	26	2015	0	9	9	9	9					9	0	0	0
3	26	2015	0	9	9	9	9					9	0	0	0
3	26	2015	0	9	9	9	9					9	0	0	0
3	26	2015	0	9	9	9	9					9	0	0	0
3	26	2015	0	9	9	9	9				2015	0	0	0	0
3	26	2015	0	9	9	9	9					9	0	0	0
3	26	2015	0	9	9	9	9				2017	2	1	0	0
3	26	2015	0	9	9	9	9					9	0	0	0
3	26	2015	0	9	9	9	9					9	0	0	0
3	26	2015	0	9	9	9	9					9	0	0	0
3	26	2015	0	9	9	9	9					9	0	0	0
3	26	2015	0	9	9	9	9				2015	0	0	0	0
3	26	2015	0	9	9	9	9					9	0	0	0
3	26	2015	0	9	9	9	9					9	0	0	0
3	26	2015	0	9	9	9	9					9	0	0	0
3	26	2015	0	9	9	9	9					9	0	0	0
3	26	2015	0	9	9	9	9					9	0	0	0
3	26	2015	0	9	9	9	9					9	0	0	0
3	26	2015	0	9	9	9	9					9	0	0	0
3	26	2015	0	9	9	9	9					9	0	0	0
3	26	2015	0	9	9	9	9					9	0	0	0
3	26	2015	0	9	9	9	9					9	0	0	0
3	26	2015	0	9	9	9	9					9	0	0	0
3	26	2015	0	9	9	9	9					9	0	0	0
3	26	2015	0	9	9	9	9					9	0	0	0
3	26	2015	0	9	9	9	9					9	0	0	0
3	26	2015	0	9	9	9	9					9	0	0	0
3	26	2015	0	9	9	9	9					9	0	0	0
3	26	2015	0	9	9	9	9					9	0	0	0
3	26	2015	0	9	9	9	9					9	0	0	0
3	26	2015	0	9	9	9	9					9	0	0	0
3	26	2015	0	9	9	9	9					9	0	0	0
3	26	2015	0	9	9	9	9					9	0	0	0
3	26	2015	0	9	9	9	9					9	0	0	0
3	26	2015	0	9	9	9	9					9	0	0	0
3	26	2015	0	9	9	9	9					9	0	0	0
3	26	2015	0	9	9	9	9					9	0	0	0
3	26	2015	0	9	9	9	9					9	0	0	0
3	26	2015	0	9	9	9	9					9	0	0	0
3	26	2015	0	9	9	9	9					9	0	0	0
3	26	2015	0	9	9	9	9					9	0	0	0
3	26	2015	0	9	9	9	9					9	0	0	0
3	26	2015	0	9	9	9	9					9	0	0	0
3	26	2015	0	9	9	9	9					9	0	0	0
3	26	2015	0	9	9	9	9					9	0	0	0
3	26	2015	0	9	9	9	9					9	0	0	0
3	26	2015	0	9	9	9	9					9	0	0	0
3	26	2015	0	9	9	9	9					9	0	0	0
3	26	2015	0	9	9	9	9					9	0	0	0
3	26	2015	0	9	9	9	9					9	0	0	0
3	26	2015	0	9	9	9	9					9	0	0	0
3	26	2015	0	9	9	9	9					9	0	0	0
3	26	2015	0	9	9	9	9					9	0	0	0
3	26	2015	0	9	9	9	9					9	0	0	0
3	26	2015	0	9	9	9	9					9	0	0	0
3	26	2015	0	9	9	9	9					9	0	0	0
3	26	2015	0	9	9	9	9					9	0	0	0
3	26	2015	0	9	9	9	9					9	0	0	0
3	26	2015	0	9	9	9	9					9	0	0	0
3	26	2015	0	9	9	9	9					9	0	0	0
3	26	2015	0	9	9	9	9					9	0	0	0
3	26	2015	0	9	9	9	9					9	0	0	0
3	26	2015	0	9	9	9	9					9	0	0	0
3	26	2015	0	9	9	9	9				2019	4	0	0	0
3	26	2015	0	9	9	9	9					9	0	0	0
3	26	2015	0	9	9	9	9					9	0	0	0
3	26	2015	0	9	9	9	9					9	0	0	0
3	26	2015	0	9	9	9	9					9	0	0	0
3	26	2015	0	9	9	9	9					9	0	0	0
3	26	2015	0	9	9	9	9					9	0	0	0
3	26	2015	0	9	9	9	9					9	0	0	0
3	26	2015	0	9	9	9	9				2020	5	0	0	0
3	26	2015	0	9	9	9	9					9	0	0	0
3	26	2015	0	9	9	9	9					9	0	0	0
3	26	2015	0	9	9	9	9					9	0	0	0
3	26	2015	0	9	9	9	9					9	0	0	0
3	26	2015	0	9	9	9	9					9	0	0	0
3	26	2015	0	9	9	9	9					9	0	0	0
3	26	2015	0	9	9	9	9					9	0	0	0
3	26	2015	0	9	9	9	9					9	0	0	0
3	26	2015	0	9	9	9	9					9	0	0	0
3	26	2015	0	9	9	9	9					9	0	0	0
3	26	2015	0	9	9	9	9					9	0	0	0
3	26	2015	0	9	9	9	9					9	0	0	0
3	26	2015	0	9	9	9	9					9	0	0	0
3	26	2015	0	9	9	9	9					9	0	0	0
3	26	2015	0	9	9	9	9					9	0	0	0
3	26	2015	0	9	9	9	9					9	0	0	0
3	26	2015	0	9	9	9	9					9	0	0	0
3	26	2015	0	9	9	9	9					9	0	0	0
3	26	2015	0	9	9	9	9				2020	5	0	0	0
3	26	2015	0	9	9	9	9					9	0	0	0
3	26	2015	0	9	9	9	9					9	0	0	0
3	26	2015	0	9	9	9	9					9	0	0	0
3	26	2015	0	9	9	9	9					9	0	0	0
3	26	2015	0	9	9	9	9					9	0	0	0
3	26	2015	0	9	9	9	9					9	0	0	0
3	26	2015	0	9	9	9	9					9	0	0	0
3	26	2015	0	9	9	9	9					9	0	0	0
3	26	2015	0	9	9	9	9					9	0	0	0
3	26	2015	0	9	9	9	9					9	0	0	0
3	26	2015	0	9	9	9	9					9	0	0	0
3	26	2015	0	9	9	9	9					9	0	0	0
3	26	2015	0	9	9	9	9					9	0	0	0
3	26	2015	0	9	9	9	9					9	0	0	0
3	26	2015	0	9	9	9	9					9	0	0	0
3	26	2015	0	9	9	9	9					9	0	0	0
3	26	2015	0	9	9	9	9					9	0	0	0
3	26	2015	0	9	9	9	9					9	0	0	0
3	26	2015	0	9	9	9	9					9	0	0	0
3	26	2015	0	9	9	9	9					9	0	0	0
3	26	2015	0	9	9	9	9					9	0	0	0
3	26	2015	0	9	9	9	9					9	0	0	0
3	26	2015	0	9	9	9	9					9	0	0	0
3	26	2015	0	9	9	9	9					9	0	0	0
3	26	2015	0	9	9	9	9					9	0	0	0
3	26	2015	0	9	9	9	9					9	0	0	0
3	26	2015	0	9	9	9	9					9	0	0	0
3	26	2015	0	9	9	9	9					9	0	0	0
3	26	2015	0	9	9	9	9					9	0	0	0
3	26	2015	0	9	9	9	9					9	0	0	0
3	26	2015	0	9	9	9	9					9	0	0	0
3	26	2015	0	9	9	9	9					9	0	0	0
3	26	2015	0	9	9	9	9					9	0	0	0
3	26	2015	0	9	9	9	9					9	0	0	0
3	26	2015	0	9	9	9	9					9	0	0	0
3	26	2015	0	9	9	9	9					9	0	0	0
3	26	2015	0	9	9	9	9					9	0	0	0
3	26	2015	0	9	9	9	9					9	0	0	0
3	26	2015	0	9	9	9	9				2019	4	0	0	0
3	26	2015	0	9	9	9	9					9	0	0	0
3	26	2015	0	9	9	9	9				2018	3	0	0	0
3	26	2015	0	9	9	9	9					9	0	0	0
3	26	2015	0	9	9	9	9					9	0	0	0
3	26	2015	0	9	9	9	9					9	0	0	0
3	26	2015	0	9	9	9	9					9	0	0	0
3	26	2015	0	9	9	9	9					9	0	0	0
3	26	2015	0	9	9	9	9					9	0	0	0
3	26	2015	0	9	9	9	9					9	0	0	0
3	26	2015	0	9	9	9	9					9	0	0	0
3	26	2015	0	9	9	9	9					9	0	0	0
3	26	2015	0	9	9	9	9					9	0	0	0
3	26	2015	0	9	9	9	9					9	0	0	0
3	26	2015	0	9	9	9	9					9	0	0	0
3	26	2015	0	9	9	9	9				2016	1	0	0	0
3	26	2015	0	9	9	9	9					9	0	0	0
3	26	2015	0	9	9	9	9					9	0	0	0
3	26	2015	0	9	9	9	9					9	0	0	0
3	26	2015	0	9	9	9	9					9	0	0	0
3	26	2015	0	9	9	9	9					9	0	0	0
3	26	2015	0	9	9	9	9					9	0	0	0
3	26	2015	0	9	9	9	9					9	0	0	0
3	26	2015	0	9	9	9	9					9	0	0	0
3	26	2015	0	9	9	9	9					9	0	0	0
3	26	2015	0	9	9	9	9					9	0	0	0
3	26	2015	0	9	9	9	9					9	0	0	0
3	26	2015	0	9	9	9	9					9	0	0	0
3	26	2015	0	9	9	9	9					9	0	0	0
3	26	2015	0	9	9	9	9					9	0	0	0
3	26	2015	0	9	9	9	9					9	0	0	0
3	26	2015	0	9	9	9	9					9	0	0	0
3	26	2015	0	9	9	9	9					9	0	0	0
3	26	2015	0	9	9	9	9					9	0	0	0
3	26	2015	0	9	9	9	9					9	0	0	0
3	26	2015	0	9	9	9	9				2016	1	0	0	0
3	26	2015	0	9	9	9	9					9	0	0	0
3	26	2015	0	9	9	9	9					9	0	0	0
3	26	2015	0	9	9	9	9					9	0	0	0
3	26	2015	0	9	9	9	9					9	0	0	0
3	26	2015	0	9	9	9	9					9	0	0	0
3	26	2015	0	9	9	9	9					9	0	0	0
3	26	2015	0	9	9	9	9					9	0	0	0
3	26	2015	0	9	9	9	9					9	0	0	0
3	26	2015	0	9	9	9	9					9	0	0	0
3	26	2015	0	9	9	9	9					9	0	0	0
3	26	2015	0	9	9	9	9					9	0	0	0
3	26	2015	0	9	9	9	9					9	0	0	0
3	26	2015	0	9	9	9	9					9	0	0	0
3	26	2015	0	9	9	9	9					9	0	0	0
3	26	2015	0	9	9	9	9					9	0	0	0
3	26	2015	0	9	9	9	9					9	0	0	0
3	26	2015	0	9	9	9	9				2016	1	0	0	0
3	26	2015	0	9	9	9	9					9	0	0	0
3	26	2015	0	9	9	9	9					9	0	0	0
3	26	2015	0	9	9	9	9					9	0	0	0
3	26	2015	0	9	9	9	9					9	0	0	0
3	26	2015	0	9	9	9	9				2020	5	0	0	0
1	26	2016	0	0	0	0	0	Normal			2021	5	1	1	0
2	26	2016	0	1	1	0	0	Normal	Normal	0	2018	2	1	1	0
2	26	2016	1	1	0	1	0	Normal	ASC-US	1	2016	0	1	1	0
4	26	2016	1	9	9	9	9				2016	0	1	1	0
4	26	2016	1	9	9	9	9				2017	1	1	1	0
3	26	2016	0	9	9	9	9				2021	5	1	1	0
1	26	2016	0	0	0	0	0	Normal				9	0	0	0
1	26	2016	0	0	0	0	0	Normal				9	0	0	0
1	26	2016	0	0	0	0	0	Normal				9	0	0	0
1	26	2016	0	0	0	0	0	Normal				9	0	0	0
1	26	2016	0	0	0	0	0	Normal				9	0	0	0
1	26	2016	0	0	0	0	0	Normal				9	0	0	0
1	26	2016	0	0	0	0	0	Normal				9	0	0	0
1	26	2016	0	0	0	0	0	Normal				9	0	0	0
1	26	2016	0	0	0	0	0	Normal				9	0	0	0
1	26	2016	0	0	0	0	0	Normal				9	0	0	0
1	26	2016	0	0	0	0	0	Normal				9	0	0	0
1	26	2016	0	0	0	0	0	Normal				9	0	0	0
1	26	2016	0	0	0	0	0	Normal			2020	4	0	0	0
1	26	2016	0	0	0	0	0	Normal				9	0	0	0
1	26	2016	0	0	0	0	0	Normal				9	0	0	0
1	26	2016	0	0	0	0	0	Normal				9	0	0	0
1	26	2016	0	0	0	0	0	Normal				9	0	0	0
1	26	2016	0	0	0	0	0	Normal				9	0	0	0
1	26	2016	0	0	0	0	0	Normal				9	0	0	0
1	26	2016	0	0	0	0	0	Normal				9	0	0	0
1	26	2016	0	0	0	0	0	Normal				9	0	0	0
1	26	2016	0	0	0	0	0	Normal				9	0	0	0
1	26	2016	0	0	0	0	0	Normal				9	0	0	0
1	26	2016	0	0	0	0	0	Normal				9	0	0	0
1	26	2016	0	0	0	0	0	Normal			2018	2	0	0	0
1	26	2016	0	0	0	0	0	Normal				9	0	0	0
1	26	2016	0	0	0	0	0	Normal				9	0	0	0
1	26	2016	0	0	0	0	0	Normal				9	0	0	0
1	26	2016	0	0	0	0	0	Normal				9	0	0	0
1	26	2016	0	0	0	0	0	Normal				9	0	0	0
1	26	2016	0	0	0	0	0	Normal				9	0	0	0
1	26	2016	0	0	0	0	0	Normal				9	0	0	0
1	26	2016	0	0	0	0	0	Normal				9	0	0	0
1	26	2016	0	0	0	0	0	Normal				9	0	0	0
1	26	2016	0	0	0	0	0	Normal				9	0	0	0
1	26	2016	0	0	0	0	0	Normal				9	0	0	0
1	26	2016	0	0	0	0	0	Normal			2021	5	0	0	0
1	26	2016	0	0	0	0	0	Normal				9	0	0	0
1	26	2016	0	0	0	0	0	Normal				9	0	0	0
1	26	2016	0	0	0	0	0	Normal			2018	2	0	0	0
1	26	2016	0	0	0	0	0	Normal				9	0	0	0
1	26	2016	0	0	0	0	0	Normal				9	0	0	0
1	26	2016	0	0	0	0	0	Normal				9	0	0	0
1	26	2016	0	0	0	0	0	Normal				9	0	0	0
1	26	2016	0	0	0	0	0	Normal				9	0	0	0
1	26	2016	0	0	0	0	0	Normal				9	0	0	0
1	26	2016	0	0	0	0	0	Normal				9	0	0	0
1	26	2016	0	0	0	0	0	Normal				9	0	0	0
2	26	2016	0	1	0	0	1	Normal	Normal	0		9	0	0	0
2	26	2016	0	1	1	0	0	Normal	Normal	0		9	0	0	0
4	26	2016	1	9	9	9	9					9	0	0	0
4	26	2016	1	9	9	9	9					9	0	0	0
4	26	2016	1	9	9	9	9					9	0	0	0
4	26	2016	1	9	9	9	9					9	0	0	0
4	26	2016	1	9	9	9	9					9	0	0	0
4	26	2016	1	9	9	9	9				2017	1	0	0	0
4	26	2016	1	9	9	9	9					9	0	0	0
4	26	2016	1	9	9	9	9					9	0	0	0
4	26	2016	1	9	9	9	9					9	0	0	0
4	26	2016	1	9	9	9	9					9	0	0	0
4	26	2016	1	9	9	9	9					9	0	0	0
4	26	2016	1	9	9	9	9					9	0	0	0
4	26	2016	1	9	9	9	9					9	0	0	0
3	26	2016	0	9	9	9	9					9	0	0	0
3	26	2016	0	9	9	9	9					9	0	0	0
3	26	2016	0	9	9	9	9					9	0	0	0
3	26	2016	0	9	9	9	9					9	0	0	0
3	26	2016	0	9	9	9	9					9	0	0	0
3	26	2016	0	9	9	9	9					9	0	0	0
3	26	2016	0	9	9	9	9					9	0	0	0
3	26	2016	0	9	9	9	9					9	0	0	0
3	26	2016	0	9	9	9	9					9	0	0	0
3	26	2016	0	9	9	9	9					9	0	0	0
3	26	2016	0	9	9	9	9					9	0	0	0
3	26	2016	0	9	9	9	9					9	0	0	0
3	26	2016	0	9	9	9	9					9	0	0	0
3	26	2016	0	9	9	9	9					9	0	0	0
3	26	2016	0	9	9	9	9					9	0	0	0
3	26	2016	0	9	9	9	9					9	0	0	0
3	26	2016	0	9	9	9	9					9	0	0	0
3	26	2016	0	9	9	9	9					9	0	0	0
3	26	2016	0	9	9	9	9					9	0	0	0
3	26	2016	0	9	9	9	9					9	0	0	0
3	26	2016	0	9	9	9	9					9	0	0	0
3	26	2016	0	9	9	9	9					9	0	0	0
3	26	2016	0	9	9	9	9					9	0	0	0
3	26	2016	0	9	9	9	9					9	0	0	0
3	26	2016	0	9	9	9	9				2016	0	1	0	0
3	26	2016	0	9	9	9	9					9	0	0	0
3	26	2016	0	9	9	9	9				2019	3	0	0	0
3	26	2016	0	9	9	9	9					9	0	0	0
3	26	2016	0	9	9	9	9					9	0	0	0
3	26	2016	0	9	9	9	9					9	0	0	0
3	26	2016	0	9	9	9	9					9	0	0	0
3	26	2016	0	9	9	9	9					9	0	0	0
3	26	2016	0	9	9	9	9					9	0	0	0
3	26	2016	0	9	9	9	9					9	0	0	0
3	26	2016	0	9	9	9	9					9	0	0	0
3	26	2016	0	9	9	9	9					9	0	0	0
3	26	2016	0	9	9	9	9					9	0	0	0
3	26	2016	0	9	9	9	9					9	0	0	0
3	26	2016	0	9	9	9	9					9	0	0	0
3	26	2016	0	9	9	9	9					9	0	0	0
3	26	2016	0	9	9	9	9					9	0	0	0
3	26	2016	0	9	9	9	9					9	0	0	0
3	26	2016	0	9	9	9	9					9	0	0	0
3	26	2016	0	9	9	9	9					9	0	0	0
3	26	2016	0	9	9	9	9					9	0	0	0
3	26	2016	0	9	9	9	9					9	0	0	0
3	26	2016	0	9	9	9	9					9	0	0	0
3	26	2016	0	9	9	9	9					9	0	0	0
3	26	2016	0	9	9	9	9					9	0	0	0
3	26	2016	0	9	9	9	9				2021	5	0	0	0
3	26	2016	0	9	9	9	9					9	0	0	0
3	26	2016	0	9	9	9	9					9	0	0	0
3	26	2016	0	9	9	9	9					9	0	0	0
3	26	2016	0	9	9	9	9					9	0	0	0
3	26	2016	0	9	9	9	9					9	0	0	0
3	26	2016	0	9	9	9	9					9	0	0	0
3	26	2016	0	9	9	9	9					9	0	0	0
3	26	2016	0	9	9	9	9					9	0	0	0
3	26	2016	0	9	9	9	9					9	0	0	0
3	26	2016	0	9	9	9	9					9	0	0	0
3	26	2016	0	9	9	9	9					9	0	0	0
3	26	2016	0	9	9	9	9					9	0	0	0
3	26	2016	0	9	9	9	9					9	0	0	0
3	26	2016	0	9	9	9	9					9	0	0	0
3	26	2016	0	9	9	9	9					9	0	0	0
3	26	2016	0	9	9	9	9					9	0	0	0
3	26	2016	0	9	9	9	9					9	0	0	0
3	26	2016	0	9	9	9	9					9	0	0	0
3	26	2016	0	9	9	9	9					9	0	0	0
3	26	2016	0	9	9	9	9					9	0	0	0
3	26	2016	0	9	9	9	9					9	0	0	0
3	26	2016	0	9	9	9	9					9	0	0	0
3	26	2016	0	9	9	9	9				2021	5	0	0	0
3	26	2016	0	9	9	9	9					9	0	0	0
3	26	2016	0	9	9	9	9					9	0	0	0
3	26	2016	0	9	9	9	9					9	0	0	0
3	26	2016	0	9	9	9	9					9	0	0	0
3	26	2016	0	9	9	9	9					9	0	0	0
3	26	2016	0	9	9	9	9					9	0	0	0
3	26	2016	0	9	9	9	9					9	0	0	0
3	26	2016	0	9	9	9	9				2020	4	0	0	0
3	26	2016	0	9	9	9	9					9	0	0	0
3	26	2016	0	9	9	9	9					9	0	0	0
3	26	2016	0	9	9	9	9					9	0	0	0
3	26	2016	0	9	9	9	9					9	0	0	0
3	26	2016	0	9	9	9	9					9	0	0	0
3	26	2016	0	9	9	9	9					9	0	0	0
3	26	2016	0	9	9	9	9					9	0	0	0
3	26	2016	0	9	9	9	9					9	0	0	0
3	26	2016	0	9	9	9	9					9	0	0	0
3	26	2016	0	9	9	9	9					9	0	0	0
3	26	2016	0	9	9	9	9					9	0	0	0
3	26	2016	0	9	9	9	9					9	0	0	0
3	26	2016	0	9	9	9	9					9	0	0	0
3	26	2016	0	9	9	9	9					9	0	0	0
3	26	2016	0	9	9	9	9					9	0	0	0
3	26	2016	0	9	9	9	9					9	0	0	0
3	26	2016	0	9	9	9	9					9	0	0	0
3	26	2016	0	9	9	9	9				2020	4	0	0	0
3	26	2016	0	9	9	9	9					9	0	0	0
3	26	2016	0	9	9	9	9					9	0	0	0
3	26	2016	0	9	9	9	9					9	0	0	0
3	26	2016	0	9	9	9	9					9	0	0	0
3	26	2016	0	9	9	9	9					9	0	0	0
3	26	2016	0	9	9	9	9					9	0	0	0
3	26	2016	0	9	9	9	9					9	0	0	0
3	26	2016	0	9	9	9	9				2021	5	0	0	0
3	26	2016	0	9	9	9	9					9	0	0	0
3	26	2016	0	9	9	9	9					9	0	0	0
3	26	2016	0	9	9	9	9				2016	0	0	0	0
3	26	2016	0	9	9	9	9					9	0	0	0
3	26	2016	0	9	9	9	9					9	0	0	0
3	26	2016	0	9	9	9	9					9	0	0	0
3	26	2016	0	9	9	9	9					9	0	0	0
3	26	2016	0	9	9	9	9					9	0	0	0
3	26	2016	0	9	9	9	9					9	0	0	0
3	26	2016	0	9	9	9	9				2016	0	0	0	0
3	26	2016	0	9	9	9	9					9	0	0	0
3	26	2016	0	9	9	9	9					9	0	0	0
3	26	2016	0	9	9	9	9					9	0	0	0
3	26	2016	0	9	9	9	9					9	0	0	0
3	26	2016	0	9	9	9	9				2019	3	0	0	0
3	26	2016	0	9	9	9	9					9	0	0	0
3	26	2016	0	9	9	9	9					9	0	0	0
3	26	2016	0	9	9	9	9					9	0	0	0
3	26	2016	0	9	9	9	9					9	0	0	0
3	26	2016	0	9	9	9	9					9	0	0	0
3	26	2016	0	9	9	9	9					9	0	0	0
3	26	2016	0	9	9	9	9				2018	2	0	0	0
3	26	2016	0	9	9	9	9					9	0	0	0
3	26	2016	0	9	9	9	9					9	0	0	0
3	26	2016	0	9	9	9	9					9	0	0	0
3	26	2016	0	9	9	9	9					9	0	0	0
3	26	2016	0	9	9	9	9					9	0	0	0
3	26	2016	0	9	9	9	9					9	0	0	0
3	26	2016	0	9	9	9	9					9	0	0	0
3	26	2016	0	9	9	9	9					9	0	0	0
3	26	2016	0	9	9	9	9					9	0	0	0
3	26	2016	0	9	9	9	9					9	0	0	0
3	26	2016	0	9	9	9	9					9	0	0	0
3	26	2016	0	9	9	9	9					9	0	0	0
3	26	2016	0	9	9	9	9					9	0	0	0
3	26	2016	0	9	9	9	9					9	0	0	0
3	26	2016	0	9	9	9	9					9	0	0	0
3	26	2016	0	9	9	9	9					9	0	0	0
3	26	2016	0	9	9	9	9					9	0	0	0
3	26	2016	0	9	9	9	9					9	0	0	0
3	26	2016	0	9	9	9	9					9	0	0	0
3	26	2016	0	9	9	9	9				2020	4	0	0	0
3	26	2016	0	9	9	9	9					9	0	0	0
3	26	2016	0	9	9	9	9					9	0	0	0
3	26	2016	0	9	9	9	9					9	0	0	0
3	26	2016	0	9	9	9	9					9	0	0	0
3	26	2016	0	9	9	9	9					9	0	0	0
3	26	2016	0	9	9	9	9					9	0	0	0
3	26	2016	0	9	9	9	9					9	0	0	0
3	26	2016	0	9	9	9	9					9	0	0	0
3	26	2016	0	9	9	9	9					9	0	0	0
3	26	2016	0	9	9	9	9					9	0	0	0
3	26	2016	0	9	9	9	9					9	0	0	0
3	26	2016	0	9	9	9	9					9	0	0	0
3	26	2016	0	9	9	9	9					9	0	0	0
3	26	2016	0	9	9	9	9				2021	5	0	0	0
3	26	2016	0	9	9	9	9					9	0	0	0
3	26	2016	0	9	9	9	9					9	0	0	0
3	26	2016	0	9	9	9	9					9	0	0	0
3	26	2016	0	9	9	9	9					9	0	0	0
3	26	2016	0	9	9	9	9					9	0	0	0
3	26	2016	0	9	9	9	9					9	0	0	0
3	26	2016	0	9	9	9	9					9	0	0	0
3	26	2016	0	9	9	9	9					9	0	0	0
3	26	2016	0	9	9	9	9					9	0	0	0
3	26	2016	0	9	9	9	9					9	0	0	0
3	26	2016	0	9	9	9	9					9	0	0	0
3	26	2016	0	9	9	9	9				2017	1	0	0	0
3	26	2016	0	9	9	9	9					9	0	0	0
3	26	2016	0	9	9	9	9					9	0	0	0
3	26	2016	0	9	9	9	9					9	0	0	0
3	26	2016	0	9	9	9	9					9	0	0	0
3	26	2016	0	9	9	9	9					9	0	0	0
3	26	2016	0	9	9	9	9					9	0	0	0
4	26	2017	1	9	9	9	9				2018	1	1	1	0
4	26	2017	1	9	9	9	9				2018	1	1	1	0
4	26	2017	1	9	9	9	9				2017	0	1	1	0
4	26	2017	1	9	9	9	9				2018	1	1	1	0
4	26	2017	1	9	9	9	9				2018	1	1	1	0
3	26	2017	0	9	9	9	9				2020	3	1	1	0
3	26	2017	0	9	9	9	9				2018	1	1	1	0
3	26	2017	0	9	9	9	9				2017	0	1	1	0
3	26	2017	0	9	9	9	9				2017	0	1	1	0
3	26	2017	0	9	9	9	9				2017	0	1	1	0
3	26	2017	0	9	9	9	9				2017	0	1	1	0
3	26	2017	0	9	9	9	9				2017	0	1	1	0
1	26	2017	0	0	0	0	0	Normal				9	0	0	0
1	26	2017	0	0	0	0	0	Normal				9	0	0	0
1	26	2017	0	0	0	0	0	Normal				9	0	0	0
1	26	2017	0	0	0	0	0	Normal				9	0	0	0
1	26	2017	0	0	0	0	0	Normal				9	0	0	0
1	26	2017	0	0	0	0	0	Normal				9	0	0	0
1	26	2017	0	0	0	0	0	Normal				9	0	0	0
1	26	2017	9	0	0	0	0	Normal				9	0	0	0
1	26	2017	0	0	0	0	0	Normal				9	0	0	0
1	26	2017	0	0	0	0	0	Normal				9	0	0	0
1	26	2017	0	0	0	0	0	Normal				9	0	0	0
1	26	2017	0	0	0	0	0	Normal				9	0	0	0
1	26	2017	0	0	0	0	0	Normal				9	0	0	0
1	26	2017	0	0	0	0	0	Normal				9	0	0	0
1	26	2017	0	0	0	0	0	Normal				9	0	0	0
1	26	2017	0	0	0	0	0	Normal				9	0	0	0
1	26	2017	0	0	0	0	0	Normal				9	0	0	0
1	26	2017	0	0	0	0	0	Normal				9	0	0	0
1	26	2017	0	0	0	0	0	Normal				9	0	0	0
1	26	2017	0	0	0	0	0	Normal				9	0	0	0
1	26	2017	0	0	0	0	0	Normal				9	0	0	0
1	26	2017	0	0	0	0	0	Normal				9	0	0	0
1	26	2017	0	0	0	0	0	Normal				9	0	0	0
1	26	2017	0	0	0	0	0	Normal				9	0	0	0
1	26	2017	0	0	0	0	0	Normal				9	0	0	0
4	26	2017	1	9	9	9	9				2017	0	0	0	0
4	26	2017	1	9	9	9	9					9	0	0	0
4	26	2017	1	9	9	9	9				2017	0	1	0	0
4	26	2017	1	9	9	9	9				2018	1	0	0	0
4	26	2017	1	9	9	9	9					9	0	0	0
4	26	2017	1	9	9	9	9					9	0	0	0
4	26	2017	1	9	9	9	9					9	0	0	0
4	26	2017	1	9	9	9	9					9	0	0	0
4	26	2017	1	9	9	9	9					9	0	0	0
4	26	2017	1	9	9	9	9				2018	1	0	0	0
4	26	2017	1	9	9	9	9					9	0	0	0
4	26	2017	1	9	9	9	9					9	0	0	0
4	26	2017	1	9	9	9	9				2019	2	0	0	0
4	26	2017	1	9	9	9	9				2017	0	1	0	0
4	26	2017	1	9	9	9	9					9	0	0	0
4	26	2017	1	9	9	9	9				2017	0	0	0	0
4	26	2017	1	9	9	9	9				2017	0	1	0	0
4	26	2017	1	9	9	9	9				2017	0	0	0	0
4	26	2017	1	9	9	9	9					9	0	0	0
4	26	2017	1	9	9	9	9				2017	0	1	0	0
4	26	2017	1	9	9	9	9					9	0	0	0
4	26	2017	1	9	9	9	9					9	0	0	0
4	26	2017	1	9	9	9	9				2017	0	1	0	0
4	26	2017	1	9	9	9	9					9	0	0	0
4	26	2017	1	9	9	9	9				2018	1	1	0	0
4	26	2017	1	9	9	9	9				2017	0	0	0	0
4	26	2017	1	9	9	9	9					9	0	0	0
4	26	2017	1	9	9	9	9					9	0	0	0
3	26	2017	0	9	9	9	9				2021	4	0	0	0
3	26	2017	0	9	9	9	9					9	0	0	0
3	26	2017	0	9	9	9	9					9	0	0	0
3	26	2017	0	9	9	9	9					9	0	0	0
3	26	2017	0	9	9	9	9					9	0	0	0
3	26	2017	0	9	9	9	9					9	0	0	0
3	26	2017	0	9	9	9	9					9	0	0	0
3	26	2017	0	9	9	9	9					9	0	0	0
3	26	2017	0	9	9	9	9					9	0	0	0
[truncated: 11,022 more rows]
